# Supplementary material for: Medical students in distress: The impact of gender, race, debt, and disability
Source: PLoS One. 2020 Dec 3;15(12):e0243250. doi: 10.1371/journal.pone.0243250 (PMC7714351; doi:10.1371/journal.pone.0243250)
Supplement: S1 Dataset — (XLSX) [file pone.0243250.s002.xlsx]

## Sheet: Data Dictionary
	Survey Question	Survey Responses	Coding
Response ID		Unique ID given to respondent from Qualtrex	Used as anchoring ID
Progress		% of survey completed	If <84%, "resources" section counted as missing data
MS Year	What stage in medical school are you currently in?	Drop down responses:	Coded in MS Year_Category
		Pre-Clinical Coursework (usually 1st Year, occasionally 2nd Year or MD/PhD)	Pre-Clinical
		Have begun participating in Core Clerkships (usually 3rd Year, occasionally 2nd Year or MD/PhD)	Clinical
		Have completed Core Clerkships (usually 4th Year, occasionally 3rd Year or MD/PhD)	Post-Clinical
		Currently on a Gap Year (e.g. Research, MBA, MPH, etc.)	Other
		Other:	Coded as above based on description
Age	What is your current age?	Drop down responses:	Coded in Age_Category
		<21	≤21
		22 - 24	22-27
		25 - 27	22-27
		28 - 31	≥28
		>32	≥28
Gender	How do you currently describe your gender identity?	Drop down responses:	Coded in Gender_Category
		Male	Male
		Female	Non-Male
		I'd Prefer Not to Say
		Other	Non-Male
		Transgender	Non-Male
			Coded in Race II
Race	How do you identify your race/ethnicity? (Select all that apply) - Selected Choice	Drop down responses:	Asian
		Black/African	Black/African
		Caucasian	White
		Hispanic/Latinx	Hispanic/Latinx
		Native American	Native American
		Other:	Coded as above, middle-eastern = White per CDC
		Pacific Islander	Pacific Islander
		Prefer Not to Answer
		>1 response	Multiracial
URM		Defined as: Black/African, Hispanic/Latinx, Native American	1 = Yes, 0 = No. Multiracial counted as URM only if URM races represented
Disability	Do you currently identify as having a disability/chronic illness?	Yes or No
Married	What is your current marital status?	Drop down responses:
		Divorced
		Married
		Never Married
		Widowed
Debt	How much financial debt do you currently have?	Drop down responses:
		<$20K	<$20K
		Between $100K and $300K	Between $100K and $300K
		Between $20K and $100K	Between $20K and $100K
		>$300K	>$300K
		I'd Prefer Not to Say
		I'm Not Sure	I'm Not Sure
Specialty	What is your intended specialty? (Note: If you have multiple or are unsure, please choose your current top choice) - Selected Choice	Drop down responses:
		Anesthesiology
		Dermatology
		Emergency Medicine
		Family Medicine
		Internal Medicine
		Internal Medicine/Pediatrics
		Neurology
		Neurosurgery
		Obstetrics and Gynecology
		Ophthalmology
		Orthopaedic Surgery
		Other:	If fellowship listed, converted to initial residency required.
		Otolaryngology
		Pathology
		Pediatric Neurology
		Pediatrics
		Physical Medicine and Rehabilitation
		Plastic Surgery
		Psychiatry
		Radiation Oncology
		Radiology-Diagnostic
		Radiology-Interventional
		Surgery
		Thoracic Surgery
		Urology
		Vascular Surgery
Specialty_Competitiveness		Low	Avg USMLE <230, Abstract/Pubs <3 or Not Match Rate <4%
		Moderate	Does not meet "Low" or "High" criteria
		High	Avg USMLE >240, Abstract/Pubs >10 or Not Match Rate > 18%
Confidence in Specialty	How confident are you in your choice of intended specialty?
		0	Low
		0.25	Low
		0.5	Moderate
		0.75	High
		1	High
MS WBI	1) Felt burned out from medical school?	1 = Yes, 0 = No
	2) Worried that medical school is hardening you emotionally?	1 = Yes, 0 = No
	3) Often been bothered by feeling down, depressed, or hopeless?	1 = Yes, 0 = No
	4) Fallen asleep while sitting inactive in a public place?	1 = Yes, 0 = No
	5) Felt that all things you had to do were piling up so high that you could not overcome them?	1 = Yes, 0 = No
	6) Been bothered by emotional problems (such as feeling anxious, depressed, or irritable)?	1 = Yes, 0 = No
	7) Has your physical health interfered with your ability to do your daily work at home and/or away from home?	1 = Yes, 0 = No
MS WBI Total		Total Score (0-7)
MS Severe Distress		MS WBI ≥4 = Yes, <4 = No
MS Burnout		Yes to MS WBI Question #1 (Burned Out) or #2 (Hardened Emotionally) = Yes
MS WBI II
Ideal		Drop down responses:
	How often do you participate in the following activities in an ideal week vs a realistic week? - Ideally - Exercise	≤1 day	0		0 = No difference
	How often do you participate in the following activities in an ideal week vs a realistic week? - Ideally - Mindfulness practice	2-4 days	1		1= 1-3 days
	How often do you participate in the following activities in an ideal week vs a realistic week? - Ideally - Hobby (i.e. Read a book, Create art)	≥5 days	2		2 = >3 days
	How often do you participate in the following activities in an ideal week vs a realistic week? - Ideally - Connect with a friend/loved one
Real	How often do you participate in the following activities in an ideal week vs a realistic week? - Realistically - Eat healthy	Drop down responses:
	How often do you participate in the following activities in an ideal week vs a realistic week? - Realistically - Exercise	≤1 day	0
	How often do you participate in the following activities in an ideal week vs a realistic week? - Realistically - Mindfulness practice	2-4 days	1
	How often do you participate in the following activities in an ideal week vs a realistic week? - Realistically - Hobby (i.e. Read a book, Create art)	≥5 days	2
	How often do you participate in the following activities in an ideal week vs a realistic week? - Realistically - Connect with a friend/loved one
Score		Ideal Score - Real Score / Category
Change_PHYSICAL WELL-BEING	How do you feel your well-being has changed in the following domains since beginning medical school? - PHYSICAL WELL-BEING	Drop down responses:
Change_SOCIAL WELL-BEING	How do you feel your well-being has changed in the following domains since beginning medical school? - SOCIAL WELL-BEING	Significant Decrease	-2
Change_EMOTIONAL WELL-BEING	How do you feel your well-being has changed in the following domains since beginning medical school? - EMOTIONAL WELL-BEING	Mild Decrease	-1
		No Change	0
		Mild Increase	1
		Significant Increase	2
Leave of Absence	Please mark the statement you most identify with:	Drop down responses:
		I have considered taking a Leave of Absence from school for my personal well-being
		I have never considered taking a Leave of Absence from school for my personal well-being
		I have taken a Leave of Absence from school for my personal well-being
Stressors	How do the following items affect your stress level? - Grades/Evaluations	Drop down responses:	-2
	How do the following items affect your stress level? - National Board Exams	Significant Increase	-1
	How do the following items affect your stress level? - Isolation from friends/family	Mild Increase	0
	How do the following items affect your stress level? - Gender or Gender Identity	No Change	1
	How do the following items affect your stress level? - Ethnicity or Ethnic Identity	Mild Decrease	2
	How do the following items affect your stress level? - Financial debt	Significant Decrease
	How do the following items affect your stress level? - Lack of control over schedule
	How do the following items affect your stress level? - Specialty of choice
	How do the following items affect your stress level? - Concern about workload in residency
	How do the following items affect your stress level? - Uncertainty about future
	How do the following items affect your stress level? - Disability/Chronic illness status
	How do the following items affect your stress level? - Caregiving responsibilities
School State		Determined based on data from internet / US News & World Report	See School Tab
Region		Determined based on US Census Bureau
			1
			2
			3

## Sheet: Working Data
Response ID	Survey Progress	MS Year	MS Year_Other	MS Year_Category	Age	Age_Category	Gender	Gender_Category	Race	Race_Other	Race_Category	URM	Disability	Marital Status	Debt	Specialty	Specialty_Other	Specialty Competitiveness	Confidence in Specialty	Confidence in Specialty_Category	MS WBI_Burned Out	MS WBI_Harden Emotionally	MS WBI_Depressed	MS WBI_Fallen Asleep	MS WBI_Piling Up them?	MS WBI_Emotional Probs	MS WBI_Physical Health	MS WBI Total	MS Severe Distress	MS Burnout	Ideally - Eat healthy	Ideally - Exercise	Ideally - Mindfulness practice	Ideally - Hobby	Ideally - Connec	Reality - Eat healthy	Reality - Exercise	Reality - Mindfulness practice	Reality - Hobby	Reality - Connect	Score - Eat healthy	Score - Exercise	Score - Mindfulness practice	Score - Hobby	Score - Connect	Change_PHYSICAL WELL-BEING	Change_SOCIAL WELL-BEING	Change_EMOTIONAL WELL-BEING	Leave of Absence
R_T5j6jUsD8T4mO5P	100	Pre-Clinical Coursework (usually 1st Year, occasionally 2nd Year or MD/PhD)		Pre-Clinical	25 - 27	22-27	Male	Male	Caucasian		White	No	No	Never Married	<$20K	Physical Medicine and Rehabilitation		Low	1	High	0	0	0	0	0	0	0	0	No	No	2	2	1	2	2											1	-1	1	I have never considered taking a Leave of Absence from school for my personal well-being
R_1QhYiTuCS5cl7Pr	100	Pre-Clinical Coursework (usually 1st Year, occasionally 2nd Year or MD/PhD)		Pre-Clinical	22 - 24	22-27	Female	Non-Male	Caucasian		White	No	No	Never Married	<$20K	Internal Medicine		Low	0.75	High	1	1	0	0	1	1	1	5	Yes	Yes	2	2	2	1	1	2	0	0	0	0	0	2	2	1	1	-2	-1	-1	I have never considered taking a Leave of Absence from school for my personal well-being
R_su187BXmyoyO7pD	100	Pre-Clinical Coursework (usually 1st Year, occasionally 2nd Year or MD/PhD)		Pre-Clinical	22 - 24	22-27	Female	Non-Male	Caucasian		White	No	No	Never Married	Between $20K and $100K	Pediatrics		Low	0.25	Low	1	1	1	0	1	1	1	6	Yes	Yes	2	2	2	2	2	1	2	1	0	2	1	0	1	2	0	-1	-2	-1	I have never considered taking a Leave of Absence from school for my personal well-being
R_237yhBbGRQiPzv2	100	Pre-Clinical Coursework (usually 1st Year, occasionally 2nd Year or MD/PhD)		Pre-Clinical	22 - 24	22-27	Female	Non-Male	Asian		Asian	No	No	Never Married	Between $20K and $100K	Medicine-Pediatrics		Mod	0	Low	1	0	0	0	1	1	0	3	No	Yes	1	1	2	0	1	1	1	0	0	1	0	0	2	0	0	-2	0	-1	I have never considered taking a Leave of Absence from school for my personal well-being
R_2OJviO0ZHswVV6N	100	Pre-Clinical Coursework (usually 1st Year, occasionally 2nd Year or MD/PhD)		Pre-Clinical	22 - 24	22-27	Male	Male	Caucasian		White	No	No	Never Married	Between $20K and $100K	Physical Medicine and Rehabilitation		Low	0	Low	0	1	1	0	1	1	0	4	Yes	Yes	2	1	1	1	2											-1	1	0	I have never considered taking a Leave of Absence from school for my personal well-being
R_1Oq81fIjAdmVSFi	100	Have completed Core Clerkships (usually 4th Year, occasionally 3rd Year or MD/PhD)		Post-Clinical	28 - 31	≥28	Female	Non-Male	Asian,Black/African		Multiracial	No	No	Never Married	>$300K	Anesthesiology		Low	1	High	1	1	1	0	1	1	0	5	Yes	Yes	1	1		1	1	1	1	1	0	0	0	0		1	1	-2	-2	-2	I have never considered taking a Leave of Absence from school for my personal well-being
R_u525ejRhkoIJxRL	100	Have begun participating in Core Clerkships (usually 3rd Year, occasionally 2nd Year or MD/PhD)		Clinical	25 - 27	22-27	Female	Non-Male	Caucasian		White	No	No	Never Married	Between $100K and $300K	Dermatology		High	1	High	0	1	0	0	1	1	0	3	No	Yes	2	1	1	1	1	1	1	1	0	1	1	0	0	1	0	0	-1	-1	I have never considered taking a Leave of Absence from school for my personal well-being
R_2t5yhibOuE1PLuC	100	Pre-Clinical Coursework (usually 1st Year, occasionally 2nd Year or MD/PhD)		Pre-Clinical	>32	≥28	Female	Non-Male	Caucasian		White	No	No	Married	Between $20K and $100K	Psychiatry		Low	0.75	High	1	0	1	0	1	1	1	5	Yes	Yes	2	2	2	2	1	1	2	0	2	0	1	0	2	0	1	-2	2	0	I have never considered taking a Leave of Absence from school for my personal well-being
R_2RaccQrwj24dMgl	100	Have begun participating in Core Clerkships (usually 3rd Year, occasionally 2nd Year or MD/PhD)		Clinical	25 - 27	22-27	Female	Non-Male	Caucasian		White	No	No	Never Married	<$20K	Dermatology		High	0.5	Moderate	1	1	1	0	1	1	0	5	Yes	Yes	2	2	2	2	2	0	0	0	0	2	2	2	2	2	0	-2	-2	-2	I have considered taking a Leave of Absence from school for my personal well-being
R_3iDxPAKhbZFZA3g	100	Pre-Clinical Coursework (usually 1st Year, occasionally 2nd Year or MD/PhD)		Pre-Clinical	>32	≥28	Male	Male	Caucasian		White	No	Yes	Married	Between $100K and $300K	Emergency Medicine		Mod	0.75	High	1	0	1	0	1	1	0	4	Yes	Yes	2	1	0	1	2	1	0	0	1	2	1	1	0	0	0	0	-1	-2	I have never considered taking a Leave of Absence from school for my personal well-being
R_1laYtCgp2Blp6HE	100	Other:		Other	>32	≥28	I'd Prefer Not to Say		Prefer Not to Answer		Prefer Not to Answer		No	Married	I'd Prefer Not to Say	Family Medicine		Low	0.25	Low	0	0	0	0	0	0	0	0	No	No
R_OjsZoOiDN7QeX3b	100	Have begun participating in Core Clerkships (usually 3rd Year, occasionally 2nd Year or MD/PhD)		Clinical	25 - 27	22-27	Male	Male	Hispanic/Latinx		Hispanic/Latinx	Yes	No	Married	Between $100K and $300K	Internal Medicine		Low	1	High	1	1	1	1	1	0	0	5	Yes	Yes	2	2	2	2	2	1	1	0	0	1	1	1	2	2	1	-2	-2	-2	I have never considered taking a Leave of Absence from school for my personal well-being
R_3rGpOd82EcNWYAx	100	Have completed Core Clerkships (usually 4th Year, occasionally 3rd Year or MD/PhD)		Post-Clinical	25 - 27	22-27	Female	Non-Male	Caucasian,Hispanic/Latinx		Multiracial	No	No	Never Married	<$20K	Pediatrics		Low	1	High	1	1	0	0	1	1	0	4	Yes	Yes	2	2	2	2	2	2	1	1	1	1	0	1	1	1	1	-2	-2	-2	I have never considered taking a Leave of Absence from school for my personal well-being
R_1hPQvmJaRRXghaP	100	Pre-Clinical Coursework (usually 1st Year, occasionally 2nd Year or MD/PhD)		Pre-Clinical	22 - 24	22-27	Female	Non-Male	Caucasian		White	No	No	Never Married	Between $20K and $100K	Emergency Medicine		Mod	1	High	1	0	1	0	1	1	1	5	Yes	Yes	2	1	2	2	2	1	1	2	0	2	1	0	0	2	0	-1	-1	0	I have never considered taking a Leave of Absence from school for my personal well-being
R_2ctIMBho9FCdLyu	100	Have begun participating in Core Clerkships (usually 3rd Year, occasionally 2nd Year or MD/PhD)		Clinical	25 - 27	22-27	Male	Male	Caucasian		White	No	No	Never Married	>$300K	Family Medicine		Low	0.5	Moderate	1	1	1	1	1	1	1	7	Yes	Yes	2	1	0	0	1	2	0	0	0	1	0	1	0	0	0	-2	-1	-2	I have considered taking a Leave of Absence from school for my personal well-being
R_31ZT6uLJ898cADg	100	Have begun participating in Core Clerkships (usually 3rd Year, occasionally 2nd Year or MD/PhD)		Clinical	22 - 24	22-27	Female	Non-Male	Hispanic/Latinx		Hispanic/Latinx	Yes	No	Never Married	Between $100K and $300K	Obstetrics and Gynecology		Mod	0.5	Moderate	1	1	1	0	1	1	1	6	Yes	Yes	1	1	1	1	1	1	0	0	0	1	0	1	1	1	0	-2	-2	-2	I have never considered taking a Leave of Absence from school for my personal well-being
R_TwwkLeN2yaDd6cp	100	Pre-Clinical Coursework (usually 1st Year, occasionally 2nd Year or MD/PhD)		Pre-Clinical	25 - 27	22-27	Female	Non-Male	Caucasian		White	No	No	Never Married	<$20K	Pediatrics		Low	0.75	High	1	1	1	0	1	1	1	6	Yes	Yes	2	1	2	1	2	2	0	1	0	2	0	1	1	1	0	-1	-2	-1	I have never considered taking a Leave of Absence from school for my personal well-being
R_3pul13ga86CfOCr	100	Pre-Clinical Coursework (usually 1st Year, occasionally 2nd Year or MD/PhD)		Pre-Clinical	22 - 24	22-27	Female	Non-Male	Asian		Asian	No	No	Never Married	Between $20K and $100K	Neurology		Mod	0.5	Moderate	1	1	1	1	1	1	1	7	Yes	Yes	2	2	2	1	2	1	1	0	0	0	1	1	2	1	2	-2	-1	-1	I have never considered taking a Leave of Absence from school for my personal well-being
R_1ihaKcVJjes4PTG	100	Pre-Clinical Coursework (usually 1st Year, occasionally 2nd Year or MD/PhD)		Pre-Clinical	22 - 24	22-27	Female	Non-Male	Caucasian		White	No	No	Never Married	Between $20K and $100K	Internal Medicine		Low	0.75	High	1	0	1	1	1	1	1	6	Yes	Yes	2	2	2	0	0	1	0	0	0	0	1	2	2	0	0	-2	-1	-2	I have never considered taking a Leave of Absence from school for my personal well-being
R_3QK6Fvu6wSgJWfM	100	Pre-Clinical Coursework (usually 1st Year, occasionally 2nd Year or MD/PhD)		Pre-Clinical	22 - 24	22-27	Male	Male	Caucasian		White	No	No	Never Married	Between $20K and $100K	Neurology		Mod	0.5	Moderate	0	1	0	1	0	0	0	2	No	Yes	2	1	1	1	1	1	1	0	0	0	1	0	1	1	1	-1	-1	-1	I have never considered taking a Leave of Absence from school for my personal well-being
R_2EFfTQ8LcJfC60b	100	Have completed Core Clerkships (usually 4th Year, occasionally 3rd Year or MD/PhD)		Post-Clinical	25 - 27	22-27	Female	Non-Male	Hispanic/Latinx		Hispanic/Latinx	Yes	No	Never Married	Between $100K and $300K	Family Medicine		Low	1	High	0	0	1	0	0	1	0	2	No	No	2	2	1	0	1	1	1	0	0	1	1	1	1	0	0	0	0	-1	I have never considered taking a Leave of Absence from school for my personal well-being
R_eLPmmjTAtFQsuuB	100	Have begun participating in Core Clerkships (usually 3rd Year, occasionally 2nd Year or MD/PhD)		Clinical	25 - 27	22-27	Female	Non-Male	Caucasian		White	No	No	Never Married	Between $100K and $300K	Internal Medicine		Low	0.75	High	1	1	1	1	1	1	1	7	Yes	Yes	2	1	1	1	2	1	0	0	0	0	1	1	1	1	2	-2	-2	-2	I have considered taking a Leave of Absence from school for my personal well-being
R_22nK8c667s4PCpR	100	Have completed Core Clerkships (usually 4th Year, occasionally 3rd Year or MD/PhD)		Post-Clinical	25 - 27	22-27	Male	Male	Caucasian		White	No	No	Never Married	>$300K	Psychiatry		Low	1	High	1	1	1	0	1	1	0	5	Yes	Yes	2	2	1	1	2	1	1	0	1	1	1	1	1	0	1	-2	0	-1	I have never considered taking a Leave of Absence from school for my personal well-being
R_3lrkvJPC3NtPeqJ	100	Pre-Clinical Coursework (usually 1st Year, occasionally 2nd Year or MD/PhD)		Pre-Clinical	22 - 24	22-27	Male	Male	Asian		Asian	No	No	Never Married	<$20K	Family Medicine		Low	1	High	1	1	1	0	1	1	1	6	Yes	Yes	1	1	1	0	1	1	1	0	0	1	0	0	1	0	0	-2	-1	-2	I have considered taking a Leave of Absence from school for my personal well-being
R_6RTXGfsTkfKpNZv	100	Pre-Clinical Coursework (usually 1st Year, occasionally 2nd Year or MD/PhD)		Pre-Clinical	22 - 24	22-27	Female	Non-Male	Caucasian,Native American		Multiracial	No	No	Never Married	Between $20K and $100K	Obstetrics and Gynecology		Mod	0.5	Moderate	1	1	1	0	1	1	1	6	Yes	Yes	2	2	2	2	2	1	1	0	0	0	1	1	2	2	2	-1	0	-1	I have never considered taking a Leave of Absence from school for my personal well-being
R_PMRfTZCrE5uHB1D	100	Have begun participating in Core Clerkships (usually 3rd Year, occasionally 2nd Year or MD/PhD)		Clinical	22 - 24	22-27	Male	Male	Caucasian		White	No	No	Never Married	Between $100K and $300K	Internal Medicine		Low	0.75	High	0	1	0	1	0	1	0	3	No	Yes	2	2	2	2	2	1	0	1	0	1	1	2	1	2	1	-2	0	-1	I have considered taking a Leave of Absence from school for my personal well-being
R_116ozE5FbHROLyr	100	Pre-Clinical Coursework (usually 1st Year, occasionally 2nd Year or MD/PhD)		Pre-Clinical	22 - 24	22-27	Female	Non-Male	Prefer Not to Answer		Prefer Not to Answer		No	Never Married	<$20K	Medicine-Pediatrics		Mod	0.75	High	0	0	0	1	1	1	1	4	Yes	No	2	2	2	1	2	2	1	2	0	2	0	1	0	1	0	1	1	1	I have never considered taking a Leave of Absence from school for my personal well-being
R_71ZfeegKwAQLeN3	100	Have completed Core Clerkships (usually 4th Year, occasionally 3rd Year or MD/PhD)		Post-Clinical	25 - 27	22-27	Female	Non-Male	Caucasian		White	No	No	Never Married	>$300K	Ophthalmology		Mod	0.5	Moderate	1	1	1	1	0	1	0	5	Yes	Yes	2	2	2	1	2	1	0	0	0	2	1	2	2	1	0	-2	-2	-2	I have never considered taking a Leave of Absence from school for my personal well-being
R_2AROTHJDaMv3sRp	100	Have begun participating in Core Clerkships (usually 3rd Year, occasionally 2nd Year or MD/PhD)		Clinical	28 - 31	≥28	Female	Non-Male	Caucasian,Hispanic/Latinx		Multiracial	No	No	Never Married	Between $20K and $100K	Dermatology		High	0.5	Moderate	1	1	0	1	0	0	1	4	Yes	Yes	2	2	2	2	2	1	1	0	0	1	1	1	2	2	1	-2	-2	-1	I have never considered taking a Leave of Absence from school for my personal well-being
R_1LCLMmytuTbRwAO	100	Pre-Clinical Coursework (usually 1st Year, occasionally 2nd Year or MD/PhD)		Pre-Clinical	22 - 24	22-27	Male	Male	Hispanic/Latinx		Hispanic/Latinx	Yes	No	Never Married	I'd Prefer Not to Say	Emergency Medicine		Mod	0.5	Moderate	0	1	0	0	0	1	0	2	No	Yes	1	1	2	0	1	0	1	2	0	1	1	0	0	0	0	-1	1	1	I have never considered taking a Leave of Absence from school for my personal well-being
R_1dbtDmkMugzoVgU	100	Have completed Core Clerkships (usually 4th Year, occasionally 3rd Year or MD/PhD)		Post-Clinical	22 - 24	22-27	Female	Non-Male	Asian		Asian	No	No	Never Married	Between $100K and $300K	Internal Medicine		Low	1	High	1	1	1	1	0	0	1	5	Yes	Yes	1	1	1	0	2	1	0	0	0	2	0	1	1	0	0	-1	-1	-1	I have never considered taking a Leave of Absence from school for my personal well-being
R_3g25H99s6qvCPqL	100	Pre-Clinical Coursework (usually 1st Year, occasionally 2nd Year or MD/PhD)		Pre-Clinical	25 - 27	22-27	Male	Male	Caucasian		White	No	No	Never Married	>$300K	Internal Medicine		Low	0.5	Moderate	1	1	0	1	1	1	1	6	Yes	Yes	2	2	0	1	1	1	1	0	0	0	1	1	0	1	1	-2	-1	-1	I have never considered taking a Leave of Absence from school for my personal well-being
R_12bdgpSxay0RW5X	100	Pre-Clinical Coursework (usually 1st Year, occasionally 2nd Year or MD/PhD)		Pre-Clinical	22 - 24	22-27	Female	Non-Male	Hispanic/Latinx		Hispanic/Latinx	Yes	No	Never Married	Between $100K and $300K	Other:	#REF!		0	Low	1	1	1	0	0	1	0	4	Yes	Yes	2	2	0	1	1	1	1	0	0	1	1	1	0	1	0	-1	0	-1	I have never considered taking a Leave of Absence from school for my personal well-being
R_D0NWqwBqeroqu0p	100	Have begun participating in Core Clerkships (usually 3rd Year, occasionally 2nd Year or MD/PhD)		Clinical	22 - 24	22-27	Female	Non-Male	Hispanic/Latinx		Hispanic/Latinx	Yes	No	Never Married	Between $100K and $300K	Surgery		Mod	1	High	0	1	1	1	0	1	0	4	Yes	Yes	2	1	1	1	1	1	0	0	0	0	1	1	1	1	1	-2	0	-1	I have considered taking a Leave of Absence from school for my personal well-being
R_xEs420He2icy3yF	100	Pre-Clinical Coursework (usually 1st Year, occasionally 2nd Year or MD/PhD)		Pre-Clinical	22 - 24	22-27	Male	Male	Caucasian		White	No	No	Never Married	Between $20K and $100K	Internal Medicine		Low	0.75	High	1	1	0	0	1	1	0	4	Yes	Yes	2	2	2	2	2	1	1	0	0	1	1	1	2	2	1	-1	-2	-1	I have never considered taking a Leave of Absence from school for my personal well-being
R_24C5xj5ocu6R6uc	100	Pre-Clinical Coursework (usually 1st Year, occasionally 2nd Year or MD/PhD)		Pre-Clinical	25 - 27	22-27	Female	Non-Male	Caucasian		White	No	No	Never Married	Between $20K and $100K	Internal Medicine		Low	0.75	High	1	1	0	0	1	1	0	4	Yes	Yes	2	1	2	1	1	1	1	0	0	1	1	0	2	1	0	-1	-1	-1	I have never considered taking a Leave of Absence from school for my personal well-being
R_2VFa1Ul2AWr7vyl	100	Have completed Core Clerkships (usually 4th Year, occasionally 3rd Year or MD/PhD)		Post-Clinical	28 - 31	≥28	Male	Male	Caucasian		White	No	No	Never Married	>$300K	Emergency Medicine		Mod	1	High	1	1	1	1	1	1	1	7	Yes	Yes	2	2	1	1	1	2	1	0	0	1	0	1	1	1	0	-1	-2	0	I have never considered taking a Leave of Absence from school for my personal well-being
R_8qfEOPDJQh6vlhD	100	Have completed Core Clerkships (usually 4th Year, occasionally 3rd Year or MD/PhD)		Post-Clinical	28 - 31	≥28	Female	Non-Male	Asian		Asian	No	No	Never Married	Between $100K and $300K	Internal Medicine		Low	0.75	High	1	1	0	1	1	1	0	5	Yes	Yes	2	1	1	1	1	2	0	0	0	1	0	1	1	1	0	-1	1	0	I have never considered taking a Leave of Absence from school for my personal well-being
R_1PS0oOA50vsRmjG	100	Have completed Core Clerkships (usually 4th Year, occasionally 3rd Year or MD/PhD)		Post-Clinical	28 - 31	≥28	Male	Male	Black/African,Hispanic/Latinx,Native American		Multiracial	Yes	No	Never Married	>$300K	Internal Medicine		Low	1	High	0	1	1	1	0	1	1	5	Yes	Yes	2	2	1	2	1	1	2	0	0	1	1	0	1	2	0	-1	-2	-1	I have taken a Leave of Absence from school for my personal well-being
R_scdyra1zsPiSLp7	100	Pre-Clinical Coursework (usually 1st Year, occasionally 2nd Year or MD/PhD)		Pre-Clinical	25 - 27	22-27	Female	Non-Male	Caucasian		White	No	No	Never Married	<$20K	Obstetrics and Gynecology		Mod	0.75	High	0	0	1	1	1	1	0	4	Yes	No	2	2	1	1	1	1	1	0	0	0	1	1	1	1	1	-1	0	-1	I have never considered taking a Leave of Absence from school for my personal well-being
R_1qeADudq49rgD3b	100	Have begun participating in Core Clerkships (usually 3rd Year, occasionally 2nd Year or MD/PhD)		Clinical	22 - 24	22-27	Female	Non-Male	Caucasian		White	No	No	Never Married	<$20K	Pediatrics		Low	1	High	1	0	1	0	0	0	0	2	No	Yes	2	1	2	1	2	2	0	1	1	2	0	1	1	0	0	-2	0	0	I have never considered taking a Leave of Absence from school for my personal well-being
R_DPpq6rt5g67WO9b	100	Have completed Core Clerkships (usually 4th Year, occasionally 3rd Year or MD/PhD)		Post-Clinical	25 - 27	22-27	Female	Non-Male	Hispanic/Latinx		Hispanic/Latinx	Yes	No	Never Married	Between $100K and $300K	Pediatrics		Low	1	High	0	1	1	0	0	1	0	3	No	Yes	2	1	1	1	2	2	0	0	0	2	0	1	1	1	0	2	-1	-1	I have never considered taking a Leave of Absence from school for my personal well-being
R_vHtzk63xUTpdrpv	100	Pre-Clinical Coursework (usually 1st Year, occasionally 2nd Year or MD/PhD)		Pre-Clinical	22 - 24	22-27	Female	Non-Male	Asian		Asian	No	No	Never Married	Between $100K and $300K	Pediatrics		Low	0.75	High	1	1	1	0	1	1	0	5	Yes	Yes	2	2	1	1	2	1	0	0	0	1	1	2	1	1	1	-1	1	-1	I have considered taking a Leave of Absence from school for my personal well-being
R_vraTd4J0FBhZ0iZ	100	Have begun participating in Core Clerkships (usually 3rd Year, occasionally 2nd Year or MD/PhD)		Clinical	22 - 24	22-27	Male	Male	Caucasian		White	No	No	Never Married	Between $100K and $300K	Emergency Medicine		Mod	0.75	High	1	1	1	0	1	1	0	5	Yes	Yes	2	2	1	2	2	1	1		1	0	1	1		1	2	-1	-1	-1	I have never considered taking a Leave of Absence from school for my personal well-being
R_2dtfrXNAYxCyUGI	100	Have begun participating in Core Clerkships (usually 3rd Year, occasionally 2nd Year or MD/PhD)		Clinical	28 - 31	≥28	Male	Male	Caucasian		White	No	No	Married	Between $100K and $300K	Emergency Medicine		Mod	0.75	High	1	0	0	0	0	1	0	2	No	Yes	2	2	1	1	2	1	1	0	0	2	1	1	1	1	0	1	0	-1	I have never considered taking a Leave of Absence from school for my personal well-being
R_RIl14BNgjjZMEkV	100	Have begun participating in Core Clerkships (usually 3rd Year, occasionally 2nd Year or MD/PhD)		Clinical	25 - 27	22-27	Male	Male	Caucasian		White	No	No	Never Married	<$20K	Family Medicine		Low	0.5	Moderate	1	0	0	1	0	1	0	3	No	Yes	2	2	1	2	2	2	1	0	2	2	0	1	1	0	0	0	1	-1	I have never considered taking a Leave of Absence from school for my personal well-being
R_1Lpdkj05HrTNuRo	100	Have completed Core Clerkships (usually 4th Year, occasionally 3rd Year or MD/PhD)		Post-Clinical	25 - 27	22-27	Female	Non-Male	Asian		Asian	No	No	Never Married	Between $100K and $300K	Internal Medicine		Low	1	High	1	1	1	0	1	1	1	6	Yes	Yes	2	1	1	1	1	2	0	0	0	1	0	1	1	1	0	-1	-2	-2	I have considered taking a Leave of Absence from school for my personal well-being
R_3CN30RX7XHs6QbY	100	Have completed Core Clerkships (usually 4th Year, occasionally 3rd Year or MD/PhD)		Post-Clinical	25 - 27	22-27	Female	Non-Male	Asian		Asian	No	No	Never Married	Between $100K and $300K	Pediatrics		Low	1	High	1	1	1	1	1	1	0	6	Yes	Yes	2	2	1	1	1	1	0	0	0	0	1	2	1	1	1	1	1	1	I have considered taking a Leave of Absence from school for my personal well-being
R_0wEySYjKUtQkvbX	100	Pre-Clinical Coursework (usually 1st Year, occasionally 2nd Year or MD/PhD)		Pre-Clinical	22 - 24	22-27	Male	Male	Caucasian		White	No	No	Never Married	Between $20K and $100K	Internal Medicine		Low	0.5	Moderate	1	1	1	0	1	1	1	6	Yes	Yes	2	1	2	2	2	1	0	1	1	2	1	1	1	1	0	-1	0	-1	I have never considered taking a Leave of Absence from school for my personal well-being
R_1mmfqWOC9EvKOMU	100	Pre-Clinical Coursework (usually 1st Year, occasionally 2nd Year or MD/PhD)		Pre-Clinical	25 - 27	22-27	Female	Non-Male	Caucasian,Hispanic/Latinx		Multiracial	No	No	Never Married	I'm Not Sure	Pediatrics		Low	0.25	Low	0	0	0	0	1	1	0	2	No	No	2	1	2	1	2	1	0	1	1	1	1	1	1	0	1	-1	0	0	I have never considered taking a Leave of Absence from school for my personal well-being
R_3CBOgJSLiC0k6Pk	100	Have begun participating in Core Clerkships (usually 3rd Year, occasionally 2nd Year or MD/PhD)		Clinical	>32	≥28	Female	Non-Male	Caucasian		White	No	No	Married	Between $100K and $300K	Pathology		Low	0.75	High	1	1	1	1	1	1	1	7	Yes	Yes	2	1	1	2	2	1	0	0	0	1	1	1	1	2	1	-2	-1	-2	I have considered taking a Leave of Absence from school for my personal well-being
R_Qb9fHLABjXAfSbT	100	Pre-Clinical Coursework (usually 1st Year, occasionally 2nd Year or MD/PhD)		Pre-Clinical	22 - 24	22-27	Female	Non-Male	Asian		Asian	No	No	Never Married	Between $20K and $100K	Surgery		Mod	0.75	High	0	1	1	0	1	0	0	3	No	Yes	1	1	1	1	1	1	1	0	0	2	0	0	1	1	-1	1	0	-1	I have never considered taking a Leave of Absence from school for my personal well-being
R_27PcY7TSXg1DlDQ	100	Pre-Clinical Coursework (usually 1st Year, occasionally 2nd Year or MD/PhD)		Pre-Clinical	25 - 27	22-27	Male	Male	Asian		Asian	No	No	Never Married	<$20K	Emergency Medicine		Mod	0.75	High	1	1	1	0	1	1	0	5	Yes	Yes	2	2	0	0	0	2	1	1	1	1	0	1	-1	-1	-1	-1	-1	-1	I have never considered taking a Leave of Absence from school for my personal well-being
R_1Igxmlq9z41qD9i	100	Pre-Clinical Coursework (usually 1st Year, occasionally 2nd Year or MD/PhD)		Pre-Clinical	22 - 24	22-27	Female	Non-Male	Asian		Asian	No	No	Never Married	I'm Not Sure	Medicine-Pediatrics		Mod	0.5	Moderate	1	1	1	1	1	1	1	7	Yes	Yes	2	1	1	2	1	0	0	0	0	1	2	1	1	2	0	-2	-2	-2	I have considered taking a Leave of Absence from school for my personal well-being
R_D7DpbYotvwF75E5	100	Pre-Clinical Coursework (usually 1st Year, occasionally 2nd Year or MD/PhD)		Pre-Clinical	22 - 24	22-27	Female	Non-Male	Hispanic/Latinx		Hispanic/Latinx	Yes	No	Never Married	Between $20K and $100K	Emergency Medicine		Mod	0.75	High	1	1	1	0	1	1	1	6	Yes	Yes	2	2	2	1	2	2	1		0	1	0	1		1	1	-2	-2	-2	I have never considered taking a Leave of Absence from school for my personal well-being
R_8HUA3GfDYgNe80x	100	Pre-Clinical Coursework (usually 1st Year, occasionally 2nd Year or MD/PhD)		Pre-Clinical	25 - 27	22-27	Female	Non-Male	Caucasian,Hispanic/Latinx		Multiracial	No	No	Never Married	Between $100K and $300K	Pediatrics		Low	0.75	High	1	1	0	0	0	1	0	3	No	Yes	2	2	2	2	2	1	1	1	1	1	1	1	1	1	1	-1	-1	-2	I have never considered taking a Leave of Absence from school for my personal well-being
R_RWaoNJoIsjUrl7j	100	Pre-Clinical Coursework (usually 1st Year, occasionally 2nd Year or MD/PhD)		Pre-Clinical	22 - 24	22-27	Female	Non-Male	Caucasian		White	No	No	Never Married	<$20K	Obstetrics and Gynecology		Mod	0.5	Moderate	1	0	1	0	1	1	0	4	Yes	Yes	2	1	1	1	2	1	0	0	0	2	1	1	1	1	0	-1	0	-1	I have never considered taking a Leave of Absence from school for my personal well-being
R_OrPaPEateNSTz1f	100	Have completed Core Clerkships (usually 4th Year, occasionally 3rd Year or MD/PhD)		Post-Clinical	28 - 31	≥28	Male	Male	Caucasian		White	No	No	Never Married	>$300K	Surgery		Mod	1	High	1	1	1	1	1	1	1	7	Yes	Yes	2	2	2	2	2	0	0	0	0	0	2	2	2	2	2	-2	-2	-2	I have considered taking a Leave of Absence from school for my personal well-being
R_ST1TBgARtQn5WwN	100	Pre-Clinical Coursework (usually 1st Year, occasionally 2nd Year or MD/PhD)		Pre-Clinical	22 - 24	22-27	Female	Non-Male	Caucasian		White	No	No	Never Married	Between $20K and $100K	Pediatrics		Low	1	High	1	0	0	0	1	1	0	3	No	Yes	2	1	1	1	2	2	0	0	0	1	0	1	1	1	1	0	-1	-1	I have never considered taking a Leave of Absence from school for my personal well-being
R_28YaykAReztkMIE	100	Pre-Clinical Coursework (usually 1st Year, occasionally 2nd Year or MD/PhD)		Pre-Clinical	25 - 27	22-27	Female	Non-Male	Asian		Asian	No	No	Married	Between $20K and $100K	Family Medicine		Low	1	High	1	0	1	0	1	1	1	5	Yes	Yes	2	2	2	2	2	2	2	0	0	2	0	0	2	2	0	1	-2	-2	I have considered taking a Leave of Absence from school for my personal well-being
R_1jwVHYEyKUsMWCp	100	Have begun participating in Core Clerkships (usually 3rd Year, occasionally 2nd Year or MD/PhD)		Clinical	25 - 27	22-27	Female	Non-Male	Caucasian		White	No	No	Never Married	Between $100K and $300K	Internal Medicine		Low	0.75	High	0	0	0	1	1	0	0	2	No	No	2	2	1	2	2	2	2	0	1	1	0	0	1	1	1	0	0	0	I have never considered taking a Leave of Absence from school for my personal well-being
R_C3LU8KNsXJw9Xrj	100	Have completed Core Clerkships (usually 4th Year, occasionally 3rd Year or MD/PhD)		Post-Clinical	25 - 27	22-27	Male	Male	Asian		Asian	No	No	Never Married	Between $100K and $300K	Internal Medicine		Low	1	High	0	0	0	0	0	0	0	0	No	No	2	2	2		2	1	1	2	2	2	1	1	0		0	-1	0	0	I have never considered taking a Leave of Absence from school for my personal well-being
R_3NVOjAU2rvVhxPe	100	Pre-Clinical Coursework (usually 1st Year, occasionally 2nd Year or MD/PhD)		Pre-Clinical	22 - 24	22-27	Male	Male	Asian		Asian	No	No	Never Married	I'm Not Sure	Orthopaedic Surgery		High	0.75	High	1	1	1	0	1	1	1	6	Yes	Yes	2	2	2	2	2	1	0	0	1	0	1	2	2	1	2	-2	-2	-2	I have never considered taking a Leave of Absence from school for my personal well-being
R_3jeNCpsCiJRArsk	100	Pre-Clinical Coursework (usually 1st Year, occasionally 2nd Year or MD/PhD)		Pre-Clinical	25 - 27	22-27	Female	Non-Male	Caucasian		White	No	No	Never Married	Between $20K and $100K	Pathology		Low	0.75	High	1	0	1	0	1	1	0	4	Yes	Yes	1	1	0	1	2	1	1	0	0	2	0	0	0	1	0	0	1	0	I have never considered taking a Leave of Absence from school for my personal well-being
R_21sSbPvanv90lTo	100	Have completed Core Clerkships (usually 4th Year, occasionally 3rd Year or MD/PhD)		Post-Clinical	28 - 31	≥28	Male	Male	Hispanic/Latinx		Hispanic/Latinx	Yes	No	Never Married	>$300K	Internal Medicine		Low	0.5	Moderate	1	1	1	0	1	1	1	6	Yes	Yes	2	2	1	1	2	1	0	0	0	2	1	2	1	1	0	-2	-1	-2	I have never considered taking a Leave of Absence from school for my personal well-being
R_1rpIpuSCfGjeb2t	100	Pre-Clinical Coursework (usually 1st Year, occasionally 2nd Year or MD/PhD)		Pre-Clinical	22 - 24	22-27	Female	Non-Male	Caucasian		White	No	No	Never Married	Between $20K and $100K	Neurology		Mod	0.75	High	1	0	1	0	1	1	0	4	Yes	Yes	2	1	2	0	2	2	0	1	0	2	0	1	1	0	0	-1	-1	-2	I have considered taking a Leave of Absence from school for my personal well-being
R_2TtMj53eB80XOBW	100	Pre-Clinical Coursework (usually 1st Year, occasionally 2nd Year or MD/PhD)		Pre-Clinical	22 - 24	22-27	Male	Male	Caucasian		White	No	No	Never Married	I'm Not Sure	Internal Medicine	#REF!	Low	0.25	Low	1	1	1	0	1	1	1	6	Yes	Yes	2	2	0	1	2	1	1	0	0	1	1	1	0	1	1	-2	-1	-2	I have considered taking a Leave of Absence from school for my personal well-being
R_2wobzT2xfA3ObiS	100	Have completed Core Clerkships (usually 4th Year, occasionally 3rd Year or MD/PhD)		Post-Clinical	28 - 31	≥28	Female	Non-Male	Caucasian		White	No	No	Never Married	>$300K	Internal Medicine		Low	0.75	High	1	1	1	0	1	1	1	6	Yes	Yes	2	2	2	2	2	1	0	1	2	2	1	2	1	0	0	-2	-1	-2	I have considered taking a Leave of Absence from school for my personal well-being
R_24eFOnoHfi7JQAP	100	Have completed Core Clerkships (usually 4th Year, occasionally 3rd Year or MD/PhD)		Post-Clinical	>32	≥28	Female	Non-Male	Caucasian		White	No	No	Divorced	>$300K	Emergency Medicine		Mod	0.75	High	1	0	1	0	1	1	0	4	Yes	Yes	2	2	2	2	2	1	0	1	1	1	1	2	1	1	1	0	-1	-1	I have considered taking a Leave of Absence from school for my personal well-being
R_1N2hCrn8oUj0Gz6	100	Pre-Clinical Coursework (usually 1st Year, occasionally 2nd Year or MD/PhD)		Pre-Clinical	22 - 24	22-27	Female	Non-Male	Caucasian		White	No	No	Never Married	Between $20K and $100K	Ophthalmology		Mod	0.75	High	1	1	1	1	1	1	1	7	Yes	Yes	1	1	1	0	1	0	0	0	0	1	1	1	1	0	0	-2	-1	-2	I have considered taking a Leave of Absence from school for my personal well-being
R_3rQwM2hMYqTujbH	100	Pre-Clinical Coursework (usually 1st Year, occasionally 2nd Year or MD/PhD)		Pre-Clinical	22 - 24	22-27	Male	Male	Asian,Caucasian		Multiracial	No	No	Never Married	Between $20K and $100K	Anesthesiology		Low	0.5	Moderate	1	1	1	1	1	1	0	6	Yes	Yes																-1	0	-2	I have never considered taking a Leave of Absence from school for my personal well-being
R_2ccNnrk5h7RCBgl	100	Pre-Clinical Coursework (usually 1st Year, occasionally 2nd Year or MD/PhD)		Pre-Clinical	25 - 27	22-27	Female	Non-Male	Asian		Asian	No	No	Never Married	Between $100K and $300K	Internal Medicine		Low	0.75	High	1	1	1	0	0	1	1	5	Yes	Yes	2	2	0	1	2	2	2	0	0	1	0	0	0	1	1	-1	1	1	I have never considered taking a Leave of Absence from school for my personal well-being
R_2UVGxVbUhTUifOj	100	Pre-Clinical Coursework (usually 1st Year, occasionally 2nd Year or MD/PhD)		Pre-Clinical	28 - 31	≥28	Female	Non-Male	Asian		Asian	No	No	Never Married	Between $20K and $100K	Emergency Medicine		Mod	0.5	Moderate	1	1	0	1	0	0	0	3	No	Yes	2	2	1	1	2	1	2	0	0	2	1	0	1	1	0	1	-1	-1	I have never considered taking a Leave of Absence from school for my personal well-being
R_2S6lmJpAexZG4Gi	100	Pre-Clinical Coursework (usually 1st Year, occasionally 2nd Year or MD/PhD)		Pre-Clinical	22 - 24	22-27	Male	Male	Caucasian		White	No	No	Never Married	Between $100K and $300K	Dermatology		High	0.75	High	1	1	1	0	1	1	0	5	Yes	Yes	2	1	0	2	2	2	1	0	2	2	0	0	0	0	0	-2	-2	-2	I have never considered taking a Leave of Absence from school for my personal well-being
R_1FLBoQ9Yzl5pyfP	100	Pre-Clinical Coursework (usually 1st Year, occasionally 2nd Year or MD/PhD)		Pre-Clinical	<21	≤21	Female	Non-Male	Caucasian		White	No	No	Never Married	Between $20K and $100K	Family Medicine		Low	0	Low	1	1	1	0	1	1	0	5	Yes	Yes	2	2	2	1	2	0	0	0	0	1	2	2	2	1	1	-1	-2	-2	I have never considered taking a Leave of Absence from school for my personal well-being
R_3qOPgIomtElbCXJ	100	Have begun participating in Core Clerkships (usually 3rd Year, occasionally 2nd Year or MD/PhD)		Clinical	28 - 31	≥28	Male	Male	Hispanic/Latinx		Hispanic/Latinx	Yes	No	Married	>$300K	Internal Medicine		Low	1	High	0	1	0	0	0	1	0	2	No	Yes	1	1	1	1	2	1	0	0	1	2	0	1	1	0	0	-1	-1	-1	I have taken a Leave of Absence from school for my personal well-being
R_1P18qB2eBW0YoPH	100	Pre-Clinical Coursework (usually 1st Year, occasionally 2nd Year or MD/PhD)		Pre-Clinical	22 - 24	22-27	Male	Male	Hispanic/Latinx		Hispanic/Latinx	Yes	No	Never Married	Between $100K and $300K	Internal Medicine		Low	0.75	High	1	1	1	1	1	1	0	6	Yes	Yes	2	2	2	2	1	1	1	0	0	0	1	1	2	2	1	-1	-2	-2	I have never considered taking a Leave of Absence from school for my personal well-being
R_1pRltIRoLoJmNH8	100	Pre-Clinical Coursework (usually 1st Year, occasionally 2nd Year or MD/PhD)		Pre-Clinical	25 - 27	22-27	Male	Male	Caucasian		White	No	No	Never Married	<$20K	Surgery		Mod	0.5	Moderate	0	0	0	0	0	0	0	0	No	No	2	2	2	2	2	2	1	0	0	2	0	1	2	2	0	0	0	0	I have never considered taking a Leave of Absence from school for my personal well-being
R_uqQ7H0FV3YOLTJT	100	Other:	Completed MS-4 core clerkships and an additional year of predoctoral fellowship	Other	28 - 31	≥28	Female	Non-Male	Caucasian		White	No	No	Married	Between $100K and $300K	Orthopaedic Surgery		High	1	High	1	1	0	0	0	1	0	3	No	Yes	2	2	1	1	2	2	1	0	0	2	0	1	1	1	0	-2	-2	-2	I have never considered taking a Leave of Absence from school for my personal well-being
R_zcfFD43YGCvQU5X	100	Have begun participating in Core Clerkships (usually 3rd Year, occasionally 2nd Year or MD/PhD)		Clinical	25 - 27	22-27	Female	Non-Male	Caucasian		White	No	No	Never Married	Between $100K and $300K	Internal Medicine		Low	0.5	Moderate	1	1	1	1	1	1	0	6	Yes	Yes	2	2	2	2	2	2	2	0	0	1	0	0	2	2	1	1	-1	-1	I have never considered taking a Leave of Absence from school for my personal well-being
R_1NrlXjFg72yub2F	100	Pre-Clinical Coursework (usually 1st Year, occasionally 2nd Year or MD/PhD)		Pre-Clinical	25 - 27	22-27	Female	Non-Male	Caucasian		White	No	No	Never Married	Between $20K and $100K	Internal Medicine	#REF!	Low	0.5	Moderate	0	1	0	1	1	0	0	3	No	Yes	2	2	2	1	2	1	1	0	0	2	1	1	2	1	0	-2	-1	-1	I have never considered taking a Leave of Absence from school for my personal well-being
R_pyHJILTSU8DkWUp	100	Have begun participating in Core Clerkships (usually 3rd Year, occasionally 2nd Year or MD/PhD)		Clinical	25 - 27	22-27	Male	Male	Caucasian		White	No	No	Never Married	Between $100K and $300K	Pediatrics		Low	0.5	Moderate	0	1	0	0	1	1	0	3	No	Yes	2	1	2	1	1	1	0	2	0	1	1	1	0	1	0	-1	-2	-1	I have never considered taking a Leave of Absence from school for my personal well-being
R_2alf9Y30oKSvX5q	100	Pre-Clinical Coursework (usually 1st Year, occasionally 2nd Year or MD/PhD)		Pre-Clinical	25 - 27	22-27	Female	Non-Male	Hispanic/Latinx		Hispanic/Latinx	Yes	No	Never Married	Between $100K and $300K	Obstetrics and Gynecology		Mod	0.75	High	1	0	1	0	1	1	1	5	Yes	Yes	2	1	0	1	2	1	0	0	0	1	1	1	0	1	1	-2	-1	-2	I have never considered taking a Leave of Absence from school for my personal well-being
R_3qDLNKoK0iPjxfA	100	Have completed Core Clerkships (usually 4th Year, occasionally 3rd Year or MD/PhD)		Post-Clinical	25 - 27	22-27	Female	Non-Male	Asian		Asian	No	Yes	Never Married	I'm Not Sure	Internal Medicine		Low	0.75	High	0	0	1	0	0	1	0	2	No	No	2	1	2	2	2	2	0	2	1	1	0	1	0	1	1	0	-1	-1	I have never considered taking a Leave of Absence from school for my personal well-being
R_3JDwCUO1L8EUt3h	100	Pre-Clinical Coursework (usually 1st Year, occasionally 2nd Year or MD/PhD)		Pre-Clinical	25 - 27	22-27	Female	Non-Male	Caucasian		White	No	Yes	Never Married	Between $20K and $100K	Internal Medicine	#REF!	Low	1	High	1	0	1	0	1	1	0	4	Yes	Yes	2	2	2	2	2	2	1	1	1	1	0	1	1	1	1	-1	-1	-2	I have never considered taking a Leave of Absence from school for my personal well-being
R_2c6eZZXYd571Pue	100	Have begun participating in Core Clerkships (usually 3rd Year, occasionally 2nd Year or MD/PhD)		Clinical	25 - 27	22-27	Male	Male	Asian		Asian	No	No	Never Married	>$300K	Orthopaedic Surgery		High	1	High	0	0	0	0	0	0	0	0	No	No	2	2	2	2	2	2	1	1	1	1	0	1	1	1	1	1	1	1	I have never considered taking a Leave of Absence from school for my personal well-being
R_3EhGRcSp4MMRkSb	100	Pre-Clinical Coursework (usually 1st Year, occasionally 2nd Year or MD/PhD)		Pre-Clinical	22 - 24	22-27	Male	Male	Caucasian,Other:	Serbian	White	No	No	Never Married	I'm Not Sure	Pathology		Low	0.25	Low	1	0	0	0	1	1	0	3	No	Yes	2	2	2	2	2	2	2	0	1	2	0	0	2	1	0	1	1	-1	I have never considered taking a Leave of Absence from school for my personal well-being
R_3ikyVggUTfRYrwd	100	Pre-Clinical Coursework (usually 1st Year, occasionally 2nd Year or MD/PhD)		Pre-Clinical	25 - 27	22-27	Male	Male	Prefer Not to Answer		Prefer Not to Answer		No	Never Married	I'd Prefer Not to Say	Anesthesiology		Low	0.75	High	0	0	0	1	0	0	0	1	No	No	2	2	2	2	2	2	1	1	1	1	0	1	1	1	1	0	0	0	I have never considered taking a Leave of Absence from school for my personal well-being
R_r9m6V2nFmzCMqqJ	100	Pre-Clinical Coursework (usually 1st Year, occasionally 2nd Year or MD/PhD)		Pre-Clinical	22 - 24	22-27	Male	Male	Caucasian		White	No	No	Never Married	Between $100K and $300K	Surgery		Mod	0.75	High	1	1	0	1	1	1	0	5	Yes	Yes	1	1	0	0	2	1	0	0	0	2	0	1	0	0	0	-1	-1	-1	I have never considered taking a Leave of Absence from school for my personal well-being
R_12DWyDqzWacZCdY	100	Have completed Core Clerkships (usually 4th Year, occasionally 3rd Year or MD/PhD)		Post-Clinical	28 - 31	≥28	Female	Non-Male	Black/African		Black/African	Yes	No	Never Married	<$20K	Emergency Medicine		Mod	1	High	0	1	0	0	0	1	0	2	No	Yes	2	1	2	2	2	1	1	2	2	2	1	0	0	0	0	-2	-1	-1	I have never considered taking a Leave of Absence from school for my personal well-being
R_2aUNsvXP7xkrPWF	100	Have begun participating in Core Clerkships (usually 3rd Year, occasionally 2nd Year or MD/PhD)		Clinical	28 - 31	≥28	Male	Male	Caucasian		White	No	No	Married	Between $100K and $300K	Orthopaedic Surgery		High	0.75	High	1	0	1	1	1	1	0	5	Yes	Yes	2	2	1	0	1	1	1	1	0	1	1	1	0	0	0	-1	-1	-1	I have never considered taking a Leave of Absence from school for my personal well-being
R_1KybBIx3kgdW7Do	100	Have completed Core Clerkships (usually 4th Year, occasionally 3rd Year or MD/PhD)		Post-Clinical	25 - 27	22-27	Female	Non-Male	Caucasian		White	No	No	Never Married	<$20K	Obstetrics and Gynecology		Mod	1	High	0	1	0	1	1	1	0	4	Yes	Yes	2	1	1	1	2	1	0	1	0	2	1	1	0	1	0	-1	-1	-2	I have never considered taking a Leave of Absence from school for my personal well-being
R_yDUqv4HAZ5g6B1v	100	Pre-Clinical Coursework (usually 1st Year, occasionally 2nd Year or MD/PhD)		Pre-Clinical	>32	≥28	Male	Male	Caucasian		White	No	Yes	Married	>$300K	Psychiatry		Low	1	High	1	1	1	1	1	1	1	7	Yes	Yes	2	2	0	2	1	1	1	0	2	0	1	1	0	0	1	-2	-2	-2	I have never considered taking a Leave of Absence from school for my personal well-being
R_BAfwN5n0lI0l0WZ	100	Have completed Core Clerkships (usually 4th Year, occasionally 3rd Year or MD/PhD)		Post-Clinical	28 - 31	≥28	Female	Non-Male	Caucasian		White	No	No	Never Married	Between $20K and $100K	Family Medicine		Low	1	High	0	0	1	0	1	1	0	3	No	No	2	2	2	2	2	2	2	1	1	1	0	0	1	1	1	-2	0	0	I have never considered taking a Leave of Absence from school for my personal well-being
R_DjcbrYByaNCPu37	100	Have completed Core Clerkships (usually 4th Year, occasionally 3rd Year or MD/PhD)		Post-Clinical	25 - 27	22-27	Female	Non-Male	Other:		Other	No	No	Never Married	Between $100K and $300K	Emergency Medicine		Mod	1	High	0	0	0	0	0	1	0	1	No	No	2	2	2	2	2	1	1	1	0	2	1	1	1	2	0	-1	-1	-2	I have never considered taking a Leave of Absence from school for my personal well-being
R_UfDrXNoyOyeI6qZ	100	Pre-Clinical Coursework (usually 1st Year, occasionally 2nd Year or MD/PhD)		Pre-Clinical	25 - 27	22-27	Female	Non-Male	Caucasian		White	No	No	Married	Between $100K and $300K	Anesthesiology		Low	1	High	1	1	1	1	1	1	0	6	Yes	Yes	1	1	1	0	1	0	1	0	0	0	1	0	1	0	1	-1	-2	-2	I have never considered taking a Leave of Absence from school for my personal well-being
R_8nRM45C1BGLmp9f	100	Have begun participating in Core Clerkships (usually 3rd Year, occasionally 2nd Year or MD/PhD)		Clinical	22 - 24	22-27	Female	Non-Male	Asian		Asian	No	No	Never Married	Between $100K and $300K	Internal Medicine		Low	0.5	Moderate	1	1	1	1	1	1	0	6	Yes	Yes	2	1	0	0	0	1	0	0	0	0	1	1	0	0	0	-1	0	-2	I have considered taking a Leave of Absence from school for my personal well-being
R_12M8R34WKT0MPeg	59	Have completed Core Clerkships (usually 4th Year, occasionally 3rd Year or MD/PhD)		Post-Clinical	25 - 27	22-27	Male	Male	Asian		Asian	No	No	Never Married	I'm Not Sure	Internal Medicine		Low	1	High	1	1	1	1	1	1	1	7	Yes	Yes
R_1ln9qEaqMpfhXOx	59	Pre-Clinical Coursework (usually 1st Year, occasionally 2nd Year or MD/PhD)		Pre-Clinical	25 - 27	22-27	Female	Non-Male	Caucasian		White	No	No	Never Married	Between $100K and $300K	Obstetrics and Gynecology		Mod	0.75	High	1	1	1	1	1	1	1	7	Yes	Yes
R_2OHIsBPbqq2va2T	59	Pre-Clinical Coursework (usually 1st Year, occasionally 2nd Year or MD/PhD)		Pre-Clinical	22 - 24	22-27	Female	Non-Male	Asian		Asian	No	No	Never Married	Between $100K and $300K	Ophthalmology		Mod	0.5	Moderate	1	1	1	1	1	0	0	5	Yes	Yes
R_3dPTDEvl3KnZ7m1	59	Pre-Clinical Coursework (usually 1st Year, occasionally 2nd Year or MD/PhD)		Pre-Clinical	22 - 24	22-27	Male	Male	Asian		Asian	No	No	Never Married	Between $100K and $300K	Pediatrics		Low	0.5	Moderate	1	1	1	1	1	1	1	7	Yes	Yes
R_eswksH1WQfp5LWh	59	Pre-Clinical Coursework (usually 1st Year, occasionally 2nd Year or MD/PhD)		Pre-Clinical	22 - 24	22-27	Male	Male	Asian		Asian	No	No	Never Married	<$20K	Pediatrics		Low	0.75	High	0	0	1	0	1	0	0	2	No	No
R_Z7PE7cC8x9WaZsR	59	Have completed Core Clerkships (usually 4th Year, occasionally 3rd Year or MD/PhD)		Post-Clinical	25 - 27	22-27	Female	Non-Male	Caucasian,Hispanic/Latinx		Multiracial	No	No	Never Married	>$300K	Psychiatry		Low	1	High	1	1	1	0	0	1	0	4	Yes	Yes
R_2zGtQG9UVqnjAmV	11	Have begun participating in Core Clerkships (usually 3rd Year, occasionally 2nd Year or MD/PhD)		Clinical
R_xDimK5XvaMgxvc5	11	Have begun participating in Core Clerkships (usually 3rd Year, occasionally 2nd Year or MD/PhD)		Clinical
R_3m91VgqnBeNMmi3	11	Pre-Clinical Coursework (usually 1st Year, occasionally 2nd Year or MD/PhD)		Pre-Clinical
R_3Mbqc6GkcAvMqxH	100	Have begun participating in Core Clerkships (usually 3rd Year, occasionally 2nd Year or MD/PhD)		Clinical	22 - 24	22-27	Male	Male	Other:	Arab	White	No	No	Never Married	>$300K	Family Medicine		Low	0.75	High	1	1	1	1	1	1	1	7	Yes	Yes	2	2	1	2	2	1	0	0	1	0	1	2	1	1	2	-2	-2	-2	I have never considered taking a Leave of Absence from school for my personal well-being
R_OQqyQ8N8yeEZV8R	100	Pre-Clinical Coursework (usually 1st Year, occasionally 2nd Year or MD/PhD)		Pre-Clinical	<21	≤21	Female	Non-Male	Asian		Asian	No	No	Never Married	Between $20K and $100K	Pediatrics		Low	0.75	High	1	0	1	0	1	1	0	4	Yes	Yes	2	0	0	0	1											-1	0	0	I have never considered taking a Leave of Absence from school for my personal well-being
R_1q9zMfPhg2tkU9Z	100	Have completed Core Clerkships (usually 4th Year, occasionally 3rd Year or MD/PhD)		Post-Clinical	>32	≥28	Female	Non-Male	Caucasian		White	No	No	Never Married	>$300K	Neurology		Mod	0.75	High	0	0	0	1	0	1	0	2	No	No	1	2	2	0	2											-1	-1	0	I have never considered taking a Leave of Absence from school for my personal well-being
R_3I3KrDeejqxXXTn	100	Have completed Core Clerkships (usually 4th Year, occasionally 3rd Year or MD/PhD)		Post-Clinical	25 - 27	22-27	Female	Non-Male	Hispanic/Latinx		Hispanic/Latinx	Yes	No	Never Married	<$20K	Obstetrics and Gynecology		Mod	1	High	1	0	1	0	1	1	0	4	Yes	Yes	2	2	2	2	2	0	0	1	2	2	2	2	1	0	0	-2	-1	-2	I have never considered taking a Leave of Absence from school for my personal well-being
R_3RyiJnIL8uBt9S0	100	Pre-Clinical Coursework (usually 1st Year, occasionally 2nd Year or MD/PhD)		Pre-Clinical	25 - 27	22-27	Male	Male	Caucasian		White	No	No	Never Married	Between $20K and $100K	Neurology		Mod	0.5	Moderate	1	1	0	0	1	1	0	4	Yes	Yes	2	1	0	2	1											-1	-1	-1	I have never considered taking a Leave of Absence from school for my personal well-being
R_2ckkcT2gzK894Mt	100	Have begun participating in Core Clerkships (usually 3rd Year, occasionally 2nd Year or MD/PhD)		Clinical	28 - 31	≥28	Female	Non-Male	Caucasian		White	No	Yes	Married	<$20K	Dermatology		High	0.5	Moderate	1	1	1	0	1	1	1	6	Yes	Yes	2	2	2	2	1	2	1	1	0	1	0	1	1	2	0	-1	-2	-2	I have considered taking a Leave of Absence from school for my personal well-being
R_1CDsPtHQyLRJuxw	100	Pre-Clinical Coursework (usually 1st Year, occasionally 2nd Year or MD/PhD)		Pre-Clinical	25 - 27	22-27	Female	Non-Male	Caucasian		White	No	No	Married	Between $20K and $100K	Internal Medicine		Low	0.75	High	0	0	1	0	1	1	1	4	Yes	No	2	2	2	2	2	1	1	0	0	1	1	1	2	2	1	-1	-1	-1	I have never considered taking a Leave of Absence from school for my personal well-being
R_3iR6d3rH0YIQ30Y	100	Have begun participating in Core Clerkships (usually 3rd Year, occasionally 2nd Year or MD/PhD)		Clinical	28 - 31	≥28	Female	Non-Male	Hispanic/Latinx		Hispanic/Latinx	Yes	No	Never Married	Between $100K and $300K	Emergency Medicine		Mod	0.75	High	1	1	0	0	1	1	0	4	Yes	Yes	2	1	2	1	2	0	0	0	0	1	2	1	2	1	1	-1	-1	-1	I have never considered taking a Leave of Absence from school for my personal well-being
R_3hAt0LxYzTOKusF	100	Have completed Core Clerkships (usually 4th Year, occasionally 3rd Year or MD/PhD)		Post-Clinical	25 - 27	22-27	Female	Non-Male	Caucasian,Hispanic/Latinx		Multiracial	No	No	Never Married	I'd Prefer Not to Say	Family Medicine		Low	0.75	High	1	1	1	0	1	1	0	5	Yes	Yes	2	2	1	2	2	1	1	0	1	1	1	1	1	1	1	-1	-1	-1	I have never considered taking a Leave of Absence from school for my personal well-being
R_1BWqCv92XLlUjKh	100	Pre-Clinical Coursework (usually 1st Year, occasionally 2nd Year or MD/PhD)		Pre-Clinical	28 - 31	≥28	Female	Non-Male	Caucasian		White	No	No	Married	Between $100K and $300K	Family Medicine		Low	0.5	Moderate	1	1	1	0	1	1	1	6	Yes	Yes	2	2	2	2	2	0	0	1	0	2	2	2	1	2	0	-2	0	-1	I have never considered taking a Leave of Absence from school for my personal well-being
R_1QKKdRATIRdjDOV	35	Have completed Core Clerkships (usually 4th Year, occasionally 3rd Year or MD/PhD)		Post-Clinical															0.75	High	0	0	0	1	0	0	0	1	No
R_1GxB5PJ2Z9ykSPP	100	Have completed Core Clerkships (usually 4th Year, occasionally 3rd Year or MD/PhD)		Post-Clinical	25 - 27	22-27	Male	Male	Caucasian		White	No	No	Never Married	Between $20K and $100K	Pediatrics		Low	0.75	High	1	0	0	0	0	1	0	2	No	Yes	2	2	2	2	2	1	0	0	1	1	1	2	2	1	1	1	-1	-1	I have never considered taking a Leave of Absence from school for my personal well-being
R_2tgkblptJYn4dke	100	Have completed Core Clerkships (usually 4th Year, occasionally 3rd Year or MD/PhD)		Post-Clinical	25 - 27	22-27	Female	Non-Male	Caucasian		White	No	Yes	Never Married	Between $100K and $300K	Pediatrics		Low	0.75	High	1	1	1	1	1	1	1	7	Yes	Yes	1	2	1	1	2	0	0	0	0	0	1	2	1	1	2	-2			I have never considered taking a Leave of Absence from school for my personal well-being
R_1erwxZRRwyFWgYw	100	Pre-Clinical Coursework (usually 1st Year, occasionally 2nd Year or MD/PhD)		Pre-Clinical	22 - 24	22-27	Female	Non-Male	Caucasian		White	No	No	Never Married	<$20K	Pathology		Low	0.25	Low	0	1	0	0	1	1	0	3	No	Yes	2	2	1	1	2	1	1	1	0	1	1	1	0	1	1	-1	-1	-2	I have never considered taking a Leave of Absence from school for my personal well-being
R_1ClKFjfpNEX40Jl	100	Have completed Core Clerkships (usually 4th Year, occasionally 3rd Year or MD/PhD)		Post-Clinical	25 - 27	22-27	Male	Male	Caucasian		White	No	No	Never Married	Between $20K and $100K	Emergency Medicine		Mod	0.5	Moderate	0	0	0	0	0	1	0	1	No		2	2	1	2	2	2	1	0	2	1	0	1	1	0	1	1	-2	-1	I have never considered taking a Leave of Absence from school for my personal well-being
R_3MoCFPvtcYf0c1n	100	Pre-Clinical Coursework (usually 1st Year, occasionally 2nd Year or MD/PhD)		Pre-Clinical	25 - 27	22-27	Female	Non-Male	Caucasian		White	No	No	Never Married	Between $20K and $100K	Family Medicine		Low	0.25	Low	0	0	0	0	0	0	0	0	No		2	2	0	2	1	1	1	0	2	1	1	1	0	0	0	-1	-1	-1	I have never considered taking a Leave of Absence from school for my personal well-being
R_UzoRu7rZLj6L5ex	100	Pre-Clinical Coursework (usually 1st Year, occasionally 2nd Year or MD/PhD)		Pre-Clinical	22 - 24	22-27	Female	Non-Male	Caucasian		White	No	No	Never Married	Between $100K and $300K	Surgery	0	Mod	0	Low	1	0	1	0	1	0	1	4	Yes	Yes	2	2	1	1	1	2	1	1	0	0	0	1	0	1	1	-1	-1	-1	I have never considered taking a Leave of Absence from school for my personal well-being
R_1LpAVYZq7qUg095	100	Have completed Core Clerkships (usually 4th Year, occasionally 3rd Year or MD/PhD)		Post-Clinical	28 - 31	≥28	Female	Non-Male	Caucasian		White	No	No	Never Married	Between $100K and $300K	Emergency Medicine		Mod	0.75	High	1	1	1	1	1	1	1	7	Yes	Yes	2	1	1	2	2	0	0	0	1	1	2	1	1	1	1	-2	-2	-2	I have considered taking a Leave of Absence from school for my personal well-being
R_Y9SYXUPp5DFCX4Z	100	Pre-Clinical Coursework (usually 1st Year, occasionally 2nd Year or MD/PhD)		Pre-Clinical	28 - 31	≥28	Female	Non-Male	Caucasian		White	No	No	Never Married	Between $100K and $300K	Family Medicine		Low	0	Low	1	0	0	0	1	1	0	3	No	Yes	2	1	1	0	2	1	0	0	0	2	1	1	1	0	0	-1	-1	-1	I have never considered taking a Leave of Absence from school for my personal well-being
R_RwvqcM4Z1NE76yB	100	Pre-Clinical Coursework (usually 1st Year, occasionally 2nd Year or MD/PhD)		Pre-Clinical	25 - 27	22-27	Male	Male	Caucasian		White	No	No	Never Married	Between $100K and $300K	Orthopaedic Surgery		High	0.75	High	1	1	1	0	1	1	1	6	Yes	Yes	2	2	0	0	1	2	2	0	0	1	0	0	0	0	0	0	-1	-2	I have considered taking a Leave of Absence from school for my personal well-being
R_3ki8cICyZdBW69r	100	Have completed Core Clerkships (usually 4th Year, occasionally 3rd Year or MD/PhD)		Post-Clinical	25 - 27	22-27	Male	Male	Asian		Asian	No	No	Never Married	<$20K	Internal Medicine		Low	1	High	1	1	0	0	0	0	0	2	No	Yes	2	2	0	2	1	1	1	0	1	1	1	1	0	1	0	1	1	1	I have never considered taking a Leave of Absence from school for my personal well-being
R_12kZ7cui4KLiD2Q	100	Have begun participating in Core Clerkships (usually 3rd Year, occasionally 2nd Year or MD/PhD)		Clinical	25 - 27	22-27	Female	Non-Male	Caucasian		White	No	No	Never Married	Between $100K and $300K	Medicine-Pediatrics		Mod	0.5	Moderate	1	1	1	0	1	1	0	5	Yes	Yes	2	2	2	1	1	0	1	0	0	1	2	1	2	1	0	2	1	-2	I have taken a Leave of Absence from school for my personal well-being
R_1jVaTEh4S29hSzk	100	Have begun participating in Core Clerkships (usually 3rd Year, occasionally 2nd Year or MD/PhD)		Clinical	25 - 27	22-27	Male	Male	Other:	Middle eastern	White	No	No	Never Married	<$20K	Psychiatry		Low	0.5	Moderate	0	1	1	1	0	1	0	4	Yes	Yes	2	2	1	1	2	1	1	0	0	1	1	1	1	1	1	-2	-1	-2	I have considered taking a Leave of Absence from school for my personal well-being
R_1Fao6x3xxmwoJTT	100	Have begun participating in Core Clerkships (usually 3rd Year, occasionally 2nd Year or MD/PhD)		Clinical	25 - 27	22-27	Male	Male	Asian		Asian	No	No	Never Married	Between $100K and $300K	Internal Medicine	#REF!	Low	0.75	High	0	0	0	1	0	0	0	1	No	No	2	1	0	1	1	2	1	0	1	1	0	0	0	0	0	2	2	2	I have never considered taking a Leave of Absence from school for my personal well-being
R_2ax9IroE1kEWIiq	100	Have begun participating in Core Clerkships (usually 3rd Year, occasionally 2nd Year or MD/PhD)		Clinical	25 - 27	22-27	Male	Male	Caucasian		White	No	No	Never Married	Between $100K and $300K	Emergency Medicine		Mod	0.5	Moderate	0	0	0	1	0	1	0	2	No	No	2	2	1	1	1	2	2	0	0	0	0	0	1	1	1	1	-1	-1	I have never considered taking a Leave of Absence from school for my personal well-being
R_xxQs5iWrTjIN0lP	100	Pre-Clinical Coursework (usually 1st Year, occasionally 2nd Year or MD/PhD)		Pre-Clinical	22 - 24	22-27	Female	Non-Male	Asian		Asian	No	No	Never Married	Between $20K and $100K	Pediatrics		Low	0.75	High	1	1	1	0	1	1	0	5	Yes	Yes	1	1	1	1	1	1	0	0	0	1	0	1	1	1	0	-1	-1	-1	I have never considered taking a Leave of Absence from school for my personal well-being
R_1LBhd0vAFToUA76	100	Pre-Clinical Coursework (usually 1st Year, occasionally 2nd Year or MD/PhD)		Pre-Clinical	25 - 27	22-27	Female	Non-Male	Caucasian		White	No	No	Never Married	Between $100K and $300K	Pediatrics		Low	0.75	High	1	0	1	0	1	1	0	4	Yes	Yes	2	1	2	1	2	1	1	0	1	2	1	0	2	0	0	1	-1	-1	I have never considered taking a Leave of Absence from school for my personal well-being
R_UoxBXRnp49Morm1	100	Pre-Clinical Coursework (usually 1st Year, occasionally 2nd Year or MD/PhD)		Pre-Clinical	25 - 27	22-27	Female	Non-Male	Caucasian		White	No	No	Never Married	I'm Not Sure	Radiology-Interventional		High	0.5	Moderate	1	1	0	0	1	1	1	5	Yes	Yes	2	1	0	0	1	1	0	0	0	1	1	1	0	0	0	-2	-2	-2	I have considered taking a Leave of Absence from school for my personal well-being
R_3CW979JxHh7yWcV	100	Have completed Core Clerkships (usually 4th Year, occasionally 3rd Year or MD/PhD)		Post-Clinical	25 - 27	22-27	Female	Non-Male	Hispanic/Latinx		Hispanic/Latinx	Yes	No	Never Married	Between $100K and $300K	Emergency Medicine		Mod	0.75	High	0	1	0	0	1	1	0	3	No	Yes	2	1	0	1	2	0	0	0	1	2	2	1	0	0	0	-1	-2	-1	I have never considered taking a Leave of Absence from school for my personal well-being
R_ToNspqr83EYnoGd	100	Have completed Core Clerkships (usually 4th Year, occasionally 3rd Year or MD/PhD)		Post-Clinical	25 - 27	22-27	I'd Prefer Not to Say		Prefer Not to Answer		Prefer Not to Answer		No	Never Married	>$300K	Pediatrics		Low	1	High	1	1	1	0	1	1	0	5	Yes	Yes						1	0	1	0	0						-2	-1	-2	I have never considered taking a Leave of Absence from school for my personal well-being
R_3HicbyFBl9lSxqm	100	Pre-Clinical Coursework (usually 1st Year, occasionally 2nd Year or MD/PhD)		Pre-Clinical	25 - 27	22-27	Male	Male	Asian		Asian	No	No	Never Married	Between $20K and $100K	Anesthesiology		Low	0.5	Moderate	1	1	1	0	1	1	0	5	Yes	Yes	2	1	0	1	1	1	0	0	0	1	1	1	0	1	0	-1	-2	-1	I have never considered taking a Leave of Absence from school for my personal well-being
R_8uC7NNMKpKAS8tH	100	Have begun participating in Core Clerkships (usually 3rd Year, occasionally 2nd Year or MD/PhD)		Clinical	28 - 31	≥28	Male	Male	Asian		Asian	No	No	Never Married	Between $100K and $300K	Emergency Medicine		Mod	0.75	High	1	1	0	0	0	1	0	3	No	Yes	2	1	1	1	2	2	1	0	0	1	0	0	1	1	1	-1	1	-1	I have never considered taking a Leave of Absence from school for my personal well-being
R_1QoOstJgUca9Iah	100	Have begun participating in Core Clerkships (usually 3rd Year, occasionally 2nd Year or MD/PhD)		Clinical	25 - 27	22-27	Female	Non-Male	Asian		Asian	No	No	Never Married	Between $100K and $300K	Emergency Medicine		Mod	0.75	High	1	1	1	0	0	1	0	4	Yes	Yes	2	1	1	1	1	2	1	0	0	0	0	0	1	1	1	-1	-2	-2	I have never considered taking a Leave of Absence from school for my personal well-being
R_T74s6gY42sT4b7P	100	Pre-Clinical Coursework (usually 1st Year, occasionally 2nd Year or MD/PhD)		Pre-Clinical	22 - 24	22-27	Female	Non-Male	Asian		Asian	No	No	Never Married	Between $100K and $300K	Peds/Psych/Child Psych	#REF!	Mod	0.25	Low	1	1	1	0	1	1	0	5	Yes	Yes	2	1	1	1	1	2	1	0	0	0	0	0	1	1	1	-1	-1	-1	I have never considered taking a Leave of Absence from school for my personal well-being
R_1CjRvhOsmB4lNHO	100	Currently on a Gap Year (e.g. Research, MBA, MPH, etc.)		Other	28 - 31	≥28	Female	Non-Male	Black/African		Black/African	Yes	No	Never Married	>$300K	Anesthesiology		Low	0.5	Moderate	1	1	1	1	1	1	1	7	Yes	Yes	2	2	2	2	2	1	0	0	0	1	1	2	2	2	1	-2	-2	-2	I have considered taking a Leave of Absence from school for my personal well-being
R_1nQ2N2K0DALB0yk	100	Have begun participating in Core Clerkships (usually 3rd Year, occasionally 2nd Year or MD/PhD)		Clinical	22 - 24	22-27	Male	Male	Caucasian		White	No	No	Never Married	Between $100K and $300K	Psychiatry		Low	0.75	High	1	1	1	0	1	1	1	6	Yes	Yes	2	2	1	0	0	1	1	0	0	0	1	1	1	0	0	-2	-1	-1	I have never considered taking a Leave of Absence from school for my personal well-being
R_sdjCJVd8tKlNnjz	100	Pre-Clinical Coursework (usually 1st Year, occasionally 2nd Year or MD/PhD)		Pre-Clinical	28 - 31	≥28	Female	Non-Male	Hispanic/Latinx		Hispanic/Latinx	Yes	No	Never Married	Between $100K and $300K	Undecided	#REF!		0.5	Moderate	1	1	1	1	1	1	1	7	Yes	Yes	2	2	2	1	1	0	1	0	0	0	2	1	2	1	1	-2	-2	-2	I have considered taking a Leave of Absence from school for my personal well-being
R_1dFvvvgpOFFDHMm	100	Have begun participating in Core Clerkships (usually 3rd Year, occasionally 2nd Year or MD/PhD)		Clinical	28 - 31	≥28	Male	Male	Caucasian		White	No	No	Never Married	Between $100K and $300K	Family Medicine		Low	0.5	Moderate	1	1	1	0	0	1	1	5	Yes	Yes	2	1	1	1	2	1	1	0	0	1	1	0	1	1	1	-1	1	-1	I have considered taking a Leave of Absence from school for my personal well-being
R_2cARh13F0EblAc9	100	Have begun participating in Core Clerkships (usually 3rd Year, occasionally 2nd Year or MD/PhD)		Clinical	22 - 24	22-27	Female	Non-Male	Asian		Asian	No	Yes	Never Married	<$20K	Internal Medicine		Low	0.75	High	1	1	1	1	0	1	1	6	Yes	Yes	2	2	2	2	2	2	1	1	0	2	0	1	1	2	0	-1	-1	-1	I have never considered taking a Leave of Absence from school for my personal well-being
R_eQDNH5vfuEaRYqJ	100	Pre-Clinical Coursework (usually 1st Year, occasionally 2nd Year or MD/PhD)		Pre-Clinical	22 - 24	22-27	Female	Non-Male	Asian		Asian	No	I'd Prefer Not to Say	Never Married	<$20K	Undecided	#REF!		0	Low	1	1	0	1	1	1	1	6	Yes	Yes	2	2	2	1	2	1	0	0	0	1	1	2	2	1	1	-2	-1	-2	I have never considered taking a Leave of Absence from school for my personal well-being
R_1YP8h13qafAO8Jb	100	Have begun participating in Core Clerkships (usually 3rd Year, occasionally 2nd Year or MD/PhD)		Clinical	25 - 27	22-27	Female	Non-Male					No	Never Married	Between $100K and $300K		0		0.75	High	1	1	1	0	0	1	0	4	Yes	Yes	2	2	1	1	2	0	0	0	0	0	2	2	1	1	2	-2	-2	-2	I have never considered taking a Leave of Absence from school for my personal well-being
R_3g6jHtD4tVk0VJ4	100	Have completed Core Clerkships (usually 4th Year, occasionally 3rd Year or MD/PhD)		Post-Clinical	25 - 27	22-27	Male	Male	Caucasian		White	No	No	Never Married	Between $100K and $300K	Emergency Medicine		Mod	1	High	1	1	1	0	1	1	1	6	Yes	Yes	2	2	2	2	2	0	0	0	0	0	2	2	2	2	2	-1	-2	-2	I have never considered taking a Leave of Absence from school for my personal well-being
R_1QoXfgW3XWPVndU	100	Have begun participating in Core Clerkships (usually 3rd Year, occasionally 2nd Year or MD/PhD)		Clinical	25 - 27	22-27	Female	Non-Male	Caucasian		White	No	No	Never Married	Between $100K and $300K	Emergency Medicine		Mod	0.5	Moderate	1	1	0	0	1	1	1	5	Yes	Yes	2	2	2	1	1	1	0	0	0	1	1	2	2	1	0	-2	-1	-2	I have never considered taking a Leave of Absence from school for my personal well-being
R_VR0h3ZcPd4SGeMV	100	Pre-Clinical Coursework (usually 1st Year, occasionally 2nd Year or MD/PhD)		Pre-Clinical	<21	≤21	Female	Non-Male	Asian		Asian	No	No	Never Married	I'm Not Sure	Emergency Medicine		Mod	0.5	Moderate	1	1	1	0	1	1	0	5	Yes	Yes	2	2	0	2	2	1	0	0	2	2	1	2	0	0	0	-1	0	-2	I have never considered taking a Leave of Absence from school for my personal well-being
R_1zcttdFSEruXKsV	100	Pre-Clinical Coursework (usually 1st Year, occasionally 2nd Year or MD/PhD)		Pre-Clinical	28 - 31	≥28	Male	Male	Asian		Asian	No	No	Never Married	Between $100K and $300K	Emergency Medicine		Mod	0.5	Moderate	0	0	0	0	0	0	0	0	No	No	2	2	0	2	1	2	2	0	0	1	0	0	0	2	0	1	0	0	I have never considered taking a Leave of Absence from school for my personal well-being
R_2DT9JruzV91mf1Q	100	Pre-Clinical Coursework (usually 1st Year, occasionally 2nd Year or MD/PhD)		Pre-Clinical	25 - 27	22-27	Female	Non-Male	Caucasian		White	No	No	Never Married	<$20K	Obstetrics and Gynecology		Mod	1	High	1	1	1	0	1	1	1	6	Yes	Yes	2	2	2	2	2	1	1	0	0	0	1	1	2	2	2	-2	-2	-2	I have never considered taking a Leave of Absence from school for my personal well-being
R_3sdiZa1Wxw2rGDp	100	Have completed Core Clerkships (usually 4th Year, occasionally 3rd Year or MD/PhD)		Post-Clinical	28 - 31	≥28	Male	Male	Other:	White - I'm not from the Caucasus mountains	White	No	No	Never Married	Between $100K and $300K	Neurology		Mod	1	High	0	0	0	0	1	1	0	2	No	No	2	1	1	1	2	1	0	1	1	2	1	1	0	0	0	-2	-1	-1	I have considered taking a Leave of Absence from school for my personal well-being
R_1gGXuYlwN5knjwZ	100	Pre-Clinical Coursework (usually 1st Year, occasionally 2nd Year or MD/PhD)		Pre-Clinical	22 - 24	22-27	Female	Non-Male	Caucasian		White	No	No	Never Married	Between $20K and $100K	Internal Medicine	#REF!	Low	0.75	High	1	1	1	0	1	1	1	6	Yes	Yes	1	1	1	1	1	0	0	0	0	1	1	1	1	1	0	-2	-1	-1	I have never considered taking a Leave of Absence from school for my personal well-being
R_2SieSV6yTatixQN	100	Have begun participating in Core Clerkships (usually 3rd Year, occasionally 2nd Year or MD/PhD)		Clinical	25 - 27	22-27	Female	Non-Male	Hispanic/Latinx		Hispanic/Latinx	Yes	Yes	Never Married	Between $100K and $300K	Pathology		Low	1	High	1	0	1	1	1	1	1	6	Yes	Yes	2	1	2	1	1	1	0	1	1	1	1	1	1	0	0	-2	1	0	I have considered taking a Leave of Absence from school for my personal well-being
R_2yg9WOJeAI9XcY5	100	Have completed Core Clerkships (usually 4th Year, occasionally 3rd Year or MD/PhD)		Post-Clinical	25 - 27	22-27	Female	Non-Male	Asian		Asian	No	No	Never Married	Between $100K and $300K	Family Medicine		Low	0.75	High	1	1	1	0	0	1	0	4	Yes	Yes	2	1	1	1	2	1	0	0	0	0	1	1	1	1	2	-1	-2	-2	I have considered taking a Leave of Absence from school for my personal well-being
R_3IQ4hR2R0bPTFOg	100	Pre-Clinical Coursework (usually 1st Year, occasionally 2nd Year or MD/PhD)		Pre-Clinical	22 - 24	22-27	Female	Non-Male	Black/African		Black/African	Yes	No	Never Married	Between $100K and $300K	Anesthesiology		Low	0.75	High	1	0	0	0	0	1	0	2	No	Yes	2	2	1	1	2	1	1	0	0	2	1	1	1	1	0	-1	0	-1	I have never considered taking a Leave of Absence from school for my personal well-being
R_8xmtIiCRyDnCLdv	100	Pre-Clinical Coursework (usually 1st Year, occasionally 2nd Year or MD/PhD)		Pre-Clinical	25 - 27	22-27	Male	Male	Black/African		Black/African	Yes	No	Never Married	Between $100K and $300K	Anesthesiology		Low	0.75	High	1	1	1	0	0	1	0	4	Yes	Yes	2	2	2	2	2	1	1	1	1	1	1	1	1	1	1	-1	-2	-2	I have never considered taking a Leave of Absence from school for my personal well-being
R_eGbrDeEsHh3Og7L	100	Pre-Clinical Coursework (usually 1st Year, occasionally 2nd Year or MD/PhD)		Pre-Clinical	25 - 27	22-27	Female	Non-Male	Caucasian		White	No	No	Never Married	Between $20K and $100K	Internal Medicine		Low	0.5	Moderate	1	1	1	0	1	1	1	6	Yes	Yes	2	1	0	0	2	1	0	0	0	1	1	1	0	0	1	-1	-2	-2	I have considered taking a Leave of Absence from school for my personal well-being
R_1isMUDShHzU0pkH	100	Have completed Core Clerkships (usually 4th Year, occasionally 3rd Year or MD/PhD)		Post-Clinical	25 - 27	22-27	Female	Non-Male	Asian		Asian	No	No	Never Married	Between $100K and $300K	Psychiatry		Low	1	High	0	0	1	1	0	1	0	3	No	No	2	1	1	1	1	1	0	0	0	0	1	1	1	1	1	-1	0	-2	I have never considered taking a Leave of Absence from school for my personal well-being
R_3PLviazePPEmk9K	100	Pre-Clinical Coursework (usually 1st Year, occasionally 2nd Year or MD/PhD)		Pre-Clinical	>32	≥28	Male	Male	Asian		Asian	No	Yes	Never Married	<$20K	Radiology-Interventional		High	0.75	High	0	0	0	0	1	1	0	2	No	No	2	1	1	1	1	2	0	0	0	0	0	1	1	1	1	-1	0	1	I have considered taking a Leave of Absence from school for my personal well-being
R_2SGr5TbQekfVIis	100	Pre-Clinical Coursework (usually 1st Year, occasionally 2nd Year or MD/PhD)		Pre-Clinical	22 - 24	22-27	Female	Non-Male	Caucasian		White	No	No	Never Married	<$20K	Internal Medicine		Low	0.75	High	1	1	0	0	1	1	0	4	Yes	Yes	1	1	0	1	2	0	0	0	1	1	1	1	0	0	1	-1	-1	0	I have never considered taking a Leave of Absence from school for my personal well-being
R_1gnMMIz7UTKOxZ1	100	Have begun participating in Core Clerkships (usually 3rd Year, occasionally 2nd Year or MD/PhD)		Clinical	25 - 27	22-27	Male	Male	Caucasian		White	No	No	Never Married	Between $100K and $300K	Family Medicine		Low	1	High	1	0	0	0	1	1	0	3	No	Yes	2	2	1	1	2	1	2	1	1	2	1	0	0	0	0	2	-1	1	I have never considered taking a Leave of Absence from school for my personal well-being
R_3j1XpTcpzjUOPh9	100	Pre-Clinical Coursework (usually 1st Year, occasionally 2nd Year or MD/PhD)		Pre-Clinical	28 - 31	≥28	Female	Non-Male	Caucasian		White	No	No	Married	Between $20K and $100K	Internal Medicine		Low	0.5	Moderate	1	1	1	0	1	1	0	5	Yes	Yes	2	1	2	1	1	0	0	0	0	1	2	1	2	1	0	-2	-1	-2	I have never considered taking a Leave of Absence from school for my personal well-being
R_Zw2YSib697I1IHL	92	Pre-Clinical Coursework (usually 1st Year, occasionally 2nd Year or MD/PhD)		Pre-Clinical	22 - 24	22-27	Female	Non-Male	Asian		Asian	No	No	Never Married	Between $20K and $100K	Pathology		Low	0.25	Low	1	1	1	0	1	1	0	5	Yes	Yes	2	2	2	2	2	1	0	0	1	1	1	2	2	1	1	-1	-1	0	I have never considered taking a Leave of Absence from school for my personal well-being
R_2EE0p5VBGEhkNyp	100	Pre-Clinical Coursework (usually 1st Year, occasionally 2nd Year or MD/PhD)		Pre-Clinical	25 - 27	22-27	Female	Non-Male	Asian		Asian	No	No	Never Married	I'd Prefer Not to Say	Radiology-Interventional		High	0.25	Low	1	1	1	0	1	1	0	5	Yes	Yes	2	1	2	1	1	1	0	1	0	1	1	1	1	1	0	-2	-1	-2	I have never considered taking a Leave of Absence from school for my personal well-being
R_2SeM4TwJssCBC33	100	Pre-Clinical Coursework (usually 1st Year, occasionally 2nd Year or MD/PhD)		Pre-Clinical	22 - 24	22-27	Female	Non-Male	Asian		Asian	No	No	Never Married	Between $20K and $100K	Orthopaedic Surgery		High	0.5	Moderate	1	1	1	0	1	1	1	6	Yes	Yes	2	2	1	0	2	1	0	0	0	2	1	2	1	0	0	-1	-1	-1	I have never considered taking a Leave of Absence from school for my personal well-being
R_1FtcJ6eVWy5f5BW	100	Pre-Clinical Coursework (usually 1st Year, occasionally 2nd Year or MD/PhD)		Pre-Clinical	25 - 27	22-27	Female	Non-Male	Caucasian,Hispanic/Latinx		Multiracial	No	No	Never Married	Between $100K and $300K	Obstetrics and Gynecology		Mod	0.25	Low	1	1	1	1	1	1	1	7	Yes	Yes	2	2	2	1	1	2	1	1	0	0	0	1	1	1	1	-2	-1	-2	I have never considered taking a Leave of Absence from school for my personal well-being
R_2918fWQhrJZgERr	100	Have begun participating in Core Clerkships (usually 3rd Year, occasionally 2nd Year or MD/PhD)		Clinical	28 - 31	≥28	Male	Male	Caucasian		White	No	No	Married	<$20K	Emergency Medicine		Mod	1	High	1	1	0	0	1	1	0	4	Yes	Yes	2	2	2	2	2	1	0	0	0	1	1	2	2	2	1	-1	-1	0	I have never considered taking a Leave of Absence from school for my personal well-being
R_1kZAkjN9NYr5OMU	100	Currently on a Gap Year (e.g. Research, MBA, MPH, etc.)		Other	28 - 31	≥28	Male	Male	Asian		Asian	No	No	Never Married	<$20K	Urology		High	0.75	High	0	1	1	0	1	1	0	4	Yes	Yes	2	2	2	2	2	1	1	2	1	2	1	1	0	1	0	1	0	1	I have never considered taking a Leave of Absence from school for my personal well-being
R_uvRICRNu4T6SPAd	100	Have completed Core Clerkships (usually 4th Year, occasionally 3rd Year or MD/PhD)		Post-Clinical	25 - 27	22-27	Female	Non-Male	Caucasian		White	No	No	Never Married	Between $100K and $300K	Family Medicine		Low	1	High	1	1	1	0	1	1	1	6	Yes	Yes	2	2	2	2	2	2	2	0	0	1	0	0	2	2	1	1	1	-2	I have never considered taking a Leave of Absence from school for my personal well-being
R_6WPxLMPSXO3Qkcp	100	Pre-Clinical Coursework (usually 1st Year, occasionally 2nd Year or MD/PhD)		Pre-Clinical	25 - 27	22-27	Female	Non-Male	Hispanic/Latinx		Hispanic/Latinx	Yes	Yes	Never Married	Between $100K and $300K	Emergency Medicine		Mod	0.75	High	1	1	1	1	1	1	1	7	Yes	Yes	2	2	0	1	0	1	2	0	0	0	1	0	0	1	0	-2	-2	-2	I have considered taking a Leave of Absence from school for my personal well-being
R_4VEYbVPDDZGuziF	100	Have completed Core Clerkships (usually 4th Year, occasionally 3rd Year or MD/PhD)		Post-Clinical	28 - 31	≥28	Male	Male	Asian		Asian	No	No	Never Married		Family Medicine		Low	1	High	1	1	0	0	0	0	0	2	No	Yes	1	1	1	0	2	2	0	1	1	2	-1	1	0	-1	0	-2	-1	-1	I have never considered taking a Leave of Absence from school for my personal well-being
R_1kOm2sCh0YMEnLs	100	Pre-Clinical Coursework (usually 1st Year, occasionally 2nd Year or MD/PhD)		Pre-Clinical	22 - 24	22-27	Female	Non-Male	Asian		Asian	No	No	Never Married	Between $100K and $300K	Family Medicine		Low	0.25	Low	1	1	1	0	1	1	0	5	Yes	Yes	2	1	2	1	1	2	1	0	0	1	0	0	2	1	0	1	-1	-1	I have never considered taking a Leave of Absence from school for my personal well-being
R_1mEqfM79Hvbt4G8	100	Pre-Clinical Coursework (usually 1st Year, occasionally 2nd Year or MD/PhD)		Pre-Clinical	25 - 27	22-27	Male	Male	Caucasian		White	No	No	Never Married	Between $100K and $300K	Thoracic Surgery	0	High	0.75	High	1	1	1	1	1	1	1	7	Yes	Yes	2	2	2	2	2	0	0	0	0	0	2	2	2	2	2	-2	-2	-2	I have considered taking a Leave of Absence from school for my personal well-being
R_2eOSjE5nDevF8P4	100	Have begun participating in Core Clerkships (usually 3rd Year, occasionally 2nd Year or MD/PhD)		Clinical	28 - 31	≥28	Male	Male	Caucasian		White	No	No	Never Married	>$300K	Internal Medicine		Low	0.75	High	1	1	1	0	1	1	1	6	Yes	Yes	2	0	0	1	1	1	0	0	1	1	1	0	0	0	0	1	1	-1	I have taken a Leave of Absence from school for my personal well-being
R_1FxCOFY6m4uhDVP	100	Pre-Clinical Coursework (usually 1st Year, occasionally 2nd Year or MD/PhD)		Pre-Clinical	22 - 24	22-27	Female	Non-Male	Asian		Asian	No	No	Never Married	Between $100K and $300K	Obstetrics and Gynecology		Mod	0	Low	1	1	1	0	1	1	0	5	Yes	Yes	2	1	2	1	1	2	0	1	0	1	0	1	1	1	0	-2	0	-1	I have never considered taking a Leave of Absence from school for my personal well-being
R_1hL8eFhnHKXvNoo	100	Have begun participating in Core Clerkships (usually 3rd Year, occasionally 2nd Year or MD/PhD)		Clinical	25 - 27	22-27	Female	Non-Male	Caucasian		White	No	No	Never Married	Between $20K and $100K	Pathology		Low	0.5	Moderate	1	1	1	0	1	1	1	6	Yes	Yes	2	2	1	2	2	1	1	0	2	2	1	1	1	0	0	-1	-1	-1	I have never considered taking a Leave of Absence from school for my personal well-being
R_3KI0O4PTqq4HRct	100	Pre-Clinical Coursework (usually 1st Year, occasionally 2nd Year or MD/PhD)		Pre-Clinical	22 - 24	22-27	Female	Non-Male	Caucasian		White	No	No	Never Married	Between $100K and $300K	Emergency Medicine		Mod	0.25	Low	1	1	1	1	1	1	1	7	Yes	Yes	2	2	0	2	2	0	0	0	0	0	2	2	0	2	2	-2	-2	-2	I have never considered taking a Leave of Absence from school for my personal well-being
R_2zISnwHxBeaRszr	100	Have completed Core Clerkships (usually 4th Year, occasionally 3rd Year or MD/PhD)		Post-Clinical	28 - 31	≥28	Male	Male	Asian		Asian	No	No	Married	Between $100K and $300K	Pediatric Neurology		Mod	1	High	1	0	0	0	1	0	1	3	No	Yes	2	2	2	2	2	1	0	1	0	0	1	2	1	2	2	-1	-1	0	I have never considered taking a Leave of Absence from school for my personal well-being
R_1o0IoulDncpCcZo	100	Pre-Clinical Coursework (usually 1st Year, occasionally 2nd Year or MD/PhD)		Pre-Clinical	25 - 27	22-27	Female	Non-Male	Asian		Asian	No	No	Never Married	Between $100K and $300K	Pediatrics		Low	1	High	1	1	1	1	1	1	1	7	Yes	Yes	1	1	1	1	1	1	0	0	0	1	0	1	1	1	0	-2	-1	-2	I have considered taking a Leave of Absence from school for my personal well-being
R_1IE6r9si4btpYPU	100	Have begun participating in Core Clerkships (usually 3rd Year, occasionally 2nd Year or MD/PhD)		Clinical	25 - 27	22-27	Male	Male	Caucasian		White	No	No	Married	I'd Prefer Not to Say	Emergency Medicine		Mod	0.75	High	0	1	0	0	1	0	1	3	No	Yes	2	2	1	1	1	1	1	0	0	0	1	1	1	1	1	-1	-2	0	I have never considered taking a Leave of Absence from school for my personal well-being
R_3m4smsu5nyFbFZ8	100	Have completed Core Clerkships (usually 4th Year, occasionally 3rd Year or MD/PhD)		Post-Clinical	28 - 31	≥28	Female	Non-Male	Asian		Asian	No	No	Never Married	>$300K	Obstetrics and Gynecology		Mod	0.75	High	1	0	1	0	1	1	0	4	Yes	Yes	2	1	1	1	1	1	0	0	0	1	1	1	1	1	0	0	-1	-1	I have never considered taking a Leave of Absence from school for my personal well-being
R_2coz3c0D4RUd0Cr	100	Pre-Clinical Coursework (usually 1st Year, occasionally 2nd Year or MD/PhD)		Pre-Clinical	22 - 24	22-27	Female	Non-Male	Asian		Asian	No	No	Never Married	<$20K	Obstetrics and Gynecology		Mod	0.75	High	1	1	1	0	1	1	0	5	Yes	Yes	2	2	2	2	2	2	1	0	0	1	0	1	2	2	1	1	1	-1	I have considered taking a Leave of Absence from school for my personal well-being
R_1jTi26ObegYqicU	84	Pre-Clinical Coursework (usually 1st Year, occasionally 2nd Year or MD/PhD)		Pre-Clinical	22 - 24	22-27	Male	Male	Caucasian		White	No	No	Never Married	Between $20K and $100K	Radiology-Interventional		High	1	High	0	0	0	0	0	0	0	0	No	No	2	2	2	2	2	1	2	2	2	1	1	0	0	0	1	-2	2	0	I have considered taking a Leave of Absence from school for my personal well-being
R_1hNkx8ErLyePdKY	100	Have begun participating in Core Clerkships (usually 3rd Year, occasionally 2nd Year or MD/PhD)		Clinical	22 - 24	22-27	Female	Non-Male	Caucasian		White	No	No	Never Married	Between $100K and $300K	Internal Medicine		Low	0.5	Moderate	1	1	0	1	0	0	0	3	No	Yes	1	1	0	2	1	1	0	0	0	0	0	1	0	2	1	-1	0	0	I have never considered taking a Leave of Absence from school for my personal well-being
R_3oYHqmgyFJ362MF	100	Currently on a Gap Year (e.g. Research, MBA, MPH, etc.)		Other	25 - 27	22-27	Male	Male	Asian		Asian	No	No	Never Married	Between $100K and $300K	Neurosurgery		High	1	High	1	1	1	0	1	1	1	6	Yes	Yes	2	1	1	1	1	0	0	0	0	0	2	1	1	1	1	-2	-2	-1	I have never considered taking a Leave of Absence from school for my personal well-being
R_2zAu29vofpagzcQ	100	Have completed Core Clerkships (usually 4th Year, occasionally 3rd Year or MD/PhD)		Post-Clinical	28 - 31	≥28	Male	Male	Asian		Asian	No	No	Married	>$300K	Psychiatry		Low	1	High	1	1	1	1	1	1	1	7	Yes	Yes	2	1	2	1	1	2	1	2	0	1	0	0	0	1	0	-1	-1	-2	I have considered taking a Leave of Absence from school for my personal well-being
R_3pbYp1oDL6Ejica	100	Pre-Clinical Coursework (usually 1st Year, occasionally 2nd Year or MD/PhD)		Pre-Clinical	>32	≥28	Male	Male	Asian		Asian	No	No	Never Married	Between $100K and $300K	Radiology-Interventional		High	0.75	High	1	1	0	1	1	1	1	6	Yes	Yes	2	2	2	2	2	1	1	0	0	0	1	1	2	2	2	-1	1	-1	I have never considered taking a Leave of Absence from school for my personal well-being
R_3mfLe8YYtAeJ2kP	100	Pre-Clinical Coursework (usually 1st Year, occasionally 2nd Year or MD/PhD)		Pre-Clinical	22 - 24	22-27	Female	Non-Male	Asian		Asian	No	No	Never Married	<$20K	Surgery	0	Mod	0.25	Low	0	0	1	0	1	1	0	3	No		0	0	0	0	2	0	0	0	0	2	0	0	0	0	0	-2	0	-2	I have never considered taking a Leave of Absence from school for my personal well-being
R_uaiAhGKPtmtx02t	100	Have begun participating in Core Clerkships (usually 3rd Year, occasionally 2nd Year or MD/PhD)		Clinical	22 - 24	22-27	Female	Non-Male	Asian		Asian	No	No	Never Married	<$20K	Emergency Medicine		Mod	0.75	High	0	0	0	0	0	1	0	1	No	No	2	2	1	1	2											1	-1	1	I have never considered taking a Leave of Absence from school for my personal well-being
R_10vFLFdmJNZ3xKq	100	Pre-Clinical Coursework (usually 1st Year, occasionally 2nd Year or MD/PhD)		Pre-Clinical	25 - 27	22-27	Female	Non-Male	Caucasian		White	No	No	Never Married	Between $20K and $100K	Emergency Medicine		Mod	0.5	Moderate	1	0	0	0	1	1	0	3	No	Yes	2	1	1	0	2	1	0	0	0	1	1	1	1	0	1	-1	-1	0	I have never considered taking a Leave of Absence from school for my personal well-being
R_W0uutse1aUrLe81	100	Have completed Core Clerkships (usually 4th Year, occasionally 3rd Year or MD/PhD)		Post-Clinical	25 - 27	22-27	Male	Male	Caucasian		White	No	No	Never Married	Between $100K and $300K	Radiology-Interventional		High	0.75	High	1	1	1	0	0	1	0	4	Yes	Yes	2	2	2	0	2	1	1	1	0	1	1	1	1	0	1	1	-1	-1	I have never considered taking a Leave of Absence from school for my personal well-being
R_33ewpNjontc9sD3	100	Pre-Clinical Coursework (usually 1st Year, occasionally 2nd Year or MD/PhD)		Pre-Clinical	25 - 27	22-27	Male	Male	Caucasian		White	No	No	Never Married	Between $100K and $300K	Family Medicine	0	Low	0	Low	1	1	0	0	1	1	0	4	Yes	Yes	1	1	0	1	2	0	0	0	0	0	1	1	0	1	2	-1	-1	-1	I have never considered taking a Leave of Absence from school for my personal well-being
R_3irhYI1igZAvovw	100	Pre-Clinical Coursework (usually 1st Year, occasionally 2nd Year or MD/PhD)		Pre-Clinical	22 - 24	22-27	Female	Non-Male	Caucasian		White	No	No	Never Married	Between $20K and $100K	Family Medicine		Low	0.5	Moderate	0	1	1	0	0	1	0	3	No	Yes	2	1	0	1	2	1	1	0	0	2	1	0	0	1	0	0	-1	-1	I have never considered taking a Leave of Absence from school for my personal well-being
R_3EHew3iLuf641jE	100	Pre-Clinical Coursework (usually 1st Year, occasionally 2nd Year or MD/PhD)		Pre-Clinical	25 - 27	22-27	Male	Male	Caucasian		White	No	No	Never Married	Between $20K and $100K	Surgery		Mod	0.75	High	1	1	1	0	0	1	0	4	Yes	Yes	2	2	2	1	1	1	0	1	1	1	1	2	1	0	0	-1	0	-1	I have never considered taking a Leave of Absence from school for my personal well-being
R_1ot2dPR6vvGwkzy	100	Have completed Core Clerkships (usually 4th Year, occasionally 3rd Year or MD/PhD)		Post-Clinical	28 - 31	≥28	Female	Non-Male	Black/African		Black/African	Yes	No	Never Married	Between $100K and $300K	Family Medicine		Low	1	High	0	0	0	0	1	1	0	2	No	No	2	1	1	1	2	2	0	0	0	2	0	1	1	1	0	-2	-1	-1	I have never considered taking a Leave of Absence from school for my personal well-being
R_2D14ehbpZXnVQlM	100	Pre-Clinical Coursework (usually 1st Year, occasionally 2nd Year or MD/PhD)		Pre-Clinical	22 - 24	22-27	Female	Non-Male	Caucasian		White	No	No	Never Married	Between $100K and $300K	Obstetrics and Gynecology		Mod	0.25	Low	0	1	0	0	0	1	0	2	No	Yes	2	2	1	1	2	1	1	0	0	1	1	1	1	1	1	-1	-1	-1	I have never considered taking a Leave of Absence from school for my personal well-being
R_3KwsRyuq7k6H95p	100	Pre-Clinical Coursework (usually 1st Year, occasionally 2nd Year or MD/PhD)		Pre-Clinical	22 - 24	22-27	Female	Non-Male	Caucasian		White	No	No	Never Married	Between $100K and $300K	Obstetrics and Gynecology		Mod	0.5	Moderate	1	1	1	1	1	1	0	6	Yes	Yes	2	2	2	2	2	1	1	0	0	1	1	1	2	2	1	-1	-1	-2	I have considered taking a Leave of Absence from school for my personal well-being
R_2qBKoi72HHVSJRL	100	Pre-Clinical Coursework (usually 1st Year, occasionally 2nd Year or MD/PhD)		Pre-Clinical	22 - 24	22-27	Female	Non-Male	Caucasian		White	No	No	Never Married	<$20K	Ophthalmology		Mod	0.25	Low	1	1	0	1	1	0	0	4	Yes	Yes	2	2	0	1	1	2	0	0	0	0	0	2	0	1	1	-1	-1	0	I have never considered taking a Leave of Absence from school for my personal well-being
R_0v56wTgWPF7uapb	100	Have begun participating in Core Clerkships (usually 3rd Year, occasionally 2nd Year or MD/PhD)		Clinical	25 - 27	22-27	Female	Non-Male	Caucasian		White	No	No	Never Married	I'm Not Sure	Emergency Medicine		Mod	0	Low	1	1	1	0	1	1	1	6	Yes	Yes	2	1	1	1	2	0	0	0	0	0	2	1	1	1	2	-2	-2	-2	I have considered taking a Leave of Absence from school for my personal well-being
R_2VJSp0iXzj9Dz3A	100	Have completed Core Clerkships (usually 4th Year, occasionally 3rd Year or MD/PhD)		Post-Clinical	>32	≥28	Male	Male	Caucasian		White	No	No	Never Married	<$20K	Family Medicine		Low	0.75	High	1	1	1	0	0	1	0	4	Yes	Yes	2	2	2	2	1	2	2	0	0	0	0	0	2	2	1	-2	-2	-2	I have considered taking a Leave of Absence from school for my personal well-being
R_ue0ejMQ98chMHh7	100	Have begun participating in Core Clerkships (usually 3rd Year, occasionally 2nd Year or MD/PhD)		Clinical	25 - 27	22-27	Male	Male	Caucasian		White	No	No	Never Married	Between $100K and $300K	Otolaryngology		High	0.5	Moderate	1	0	0	1	1	1	0	4	Yes	Yes	2	2	2	1	2	2	2	0	0	1	0	0	2	1	1	0	-1	-1	I have considered taking a Leave of Absence from school for my personal well-being
R_31LaU69z3vCdZ7f	100	Have completed Core Clerkships (usually 4th Year, occasionally 3rd Year or MD/PhD)		Post-Clinical	28 - 31	≥28	Female	Non-Male	Caucasian		White	No	No	Never Married	<$20K	Otolaryngology		High	0.5	Moderate	0	1	0	1	1	0	1	4	Yes	Yes	2	1	0	1	1	2	0	0	0	0	0	1	0	1	1	-1	1	1	I have never considered taking a Leave of Absence from school for my personal well-being
R_24OCRDMddD6BTzv	100	Have begun participating in Core Clerkships (usually 3rd Year, occasionally 2nd Year or MD/PhD)		Clinical	25 - 27	22-27	Male	Male	Asian		Asian	No	Yes	Never Married	>$300K	Neurology		Mod	0.75	High	1	0	1	0	1	0	1	4	Yes	Yes	1	1	1	1	1	1	0	0	0	0	0	1	1	1	1	-2	-1	-1	I have never considered taking a Leave of Absence from school for my personal well-being
R_2QilJMtnlQ3sUik	100	Have begun participating in Core Clerkships (usually 3rd Year, occasionally 2nd Year or MD/PhD)		Clinical	25 - 27	22-27	Male	Male	Caucasian		White	No	No	Never Married	Between $100K and $300K	Psychiatry		Low	0	Low	0	0	0	0	0	1	0	1	No	No	2	1	0	2	1	1	0	0	2	1	1	1	0	0	0	-1	0	0	I have never considered taking a Leave of Absence from school for my personal well-being
R_1QKoLVkmWjdNcQY	100	Have begun participating in Core Clerkships (usually 3rd Year, occasionally 2nd Year or MD/PhD)		Clinical	28 - 31	≥28	Female	Non-Male	Caucasian		White	No	No	Never Married	<$20K	Physical Medicine and Rehabilitation		Low	0.5	Moderate	1	0	0	1	1	1	0	4	Yes	Yes	2	1	1	1	2	1	0	0	0	1	1	1	1	1	1	-1	0	-1	I have never considered taking a Leave of Absence from school for my personal well-being
R_1d3JrF6ZZraMQ5A	100	Have begun participating in Core Clerkships (usually 3rd Year, occasionally 2nd Year or MD/PhD)		Clinical	25 - 27	22-27	Male	Male	Prefer Not to Answer		Prefer Not to Answer		No	Married	Between $100K and $300K	Anesthesiology		Low	0.25	Low	1	1	1	1	1	1	0	6	Yes	Yes	2	2	2	1	2	2	0	0	1	2	0	2	2	0	0	0	-2	-2	I have never considered taking a Leave of Absence from school for my personal well-being
R_1LZpiO8kcFfKICc	100	Have completed Core Clerkships (usually 4th Year, occasionally 3rd Year or MD/PhD)		Post-Clinical	25 - 27	22-27	Female	Non-Male	Caucasian		White	No	No	Never Married	Between $20K and $100K	Family Medicine		Low	1	High	1	1	1	0	0	1	0	4	Yes	Yes	2	2	2	2	2	2	2	1	1	2	0	0	1	1	0	1	-1	-1	I have never considered taking a Leave of Absence from school for my personal well-being
R_e8qqbn6aE4ErMad	100	Pre-Clinical Coursework (usually 1st Year, occasionally 2nd Year or MD/PhD)		Pre-Clinical	22 - 24	22-27	Male	Male	Asian		Asian	No	No	Never Married	Between $20K and $100K	Psychiatry	0	Low	0.25	Low	1	1	1	0	1	1	0	5	Yes	Yes	2	2	2	2	2	2	2	2	0	1	0	0	0	2	1	2	-2	0	I have considered taking a Leave of Absence from school for my personal well-being
R_2PuNCqy2IxXzGdu	100	Pre-Clinical Coursework (usually 1st Year, occasionally 2nd Year or MD/PhD)		Pre-Clinical	25 - 27	22-27	Female	Non-Male	Caucasian,Hispanic/Latinx		Multiracial	No	No	Never Married	Between $100K and $300K	Emergency Medicine	0	Mod	0.75	High	1	1	1	1	1	1	1	7	Yes	Yes	2	1	1	1	2	2	0	1	0	1	0	1	0	1	1	-1	-1	-1	I have never considered taking a Leave of Absence from school for my personal well-being
R_30p16tEdqwH2cTS	100	Have completed Core Clerkships (usually 4th Year, occasionally 3rd Year or MD/PhD)		Post-Clinical	25 - 27	22-27	Female	Non-Male	Caucasian		White	No	No	Never Married	Between $100K and $300K	Family Medicine		Low	1	High	0	0	0	0	0	0	0	0	No	No	2	1	0	2	2	2	0	0	2	2	0	1	0	0	0	-1	0	0	I have never considered taking a Leave of Absence from school for my personal well-being
R_Y0xCdkd81fTUxQR	100	Have begun participating in Core Clerkships (usually 3rd Year, occasionally 2nd Year or MD/PhD)		Clinical	22 - 24	22-27	Female	Non-Male	Caucasian		White	No	No	Never Married	Between $100K and $300K	Obstetrics and Gynecology		Mod	0.75	High	1	1	1	0	1	1	0	5	Yes	Yes	2	2	0	2	2	1	1	0	2	2	1	1	0	0	0	-1	-1	-1	I have never considered taking a Leave of Absence from school for my personal well-being
R_DdXl2pVc5aHGHuh	100	Pre-Clinical Coursework (usually 1st Year, occasionally 2nd Year or MD/PhD)		Pre-Clinical	25 - 27	22-27	Female	Non-Male	Caucasian		White	No	No	Never Married	Between $20K and $100K	Obstetrics and Gynecology		Mod	0.5	Moderate	0	0	0	0	0	1	0	1	No	No	2	2	1	0	0	1	2	0	0	0	1	0	1	0	0	1	-1	-1	I have never considered taking a Leave of Absence from school for my personal well-being
R_2YtBn2JhS95Y7HY	100	Pre-Clinical Coursework (usually 1st Year, occasionally 2nd Year or MD/PhD)		Pre-Clinical	22 - 24	22-27	Female	Non-Male	Caucasian		White	No	Yes	Never Married	Between $20K and $100K	Obstetrics and Gynecology	0	Mod	0.75	High	1	1	1	0	1	1	1	6	Yes	Yes	2	2	0	2	1	2	1	0	2	0	0	1	0	0	1	0	1	-1	I have never considered taking a Leave of Absence from school for my personal well-being
R_263gw8GsQeU1brw	100	Pre-Clinical Coursework (usually 1st Year, occasionally 2nd Year or MD/PhD)		Pre-Clinical	22 - 24	22-27	Male	Male	Asian		Asian	No	No	Never Married	Between $20K and $100K	Pathology		Low	0.75	High	1	1	1	0	0	1	0	4	Yes	Yes	1	1	1	1	1	0	1	0	0	1	1	0	1	1	0	-1	-2	-2	I have considered taking a Leave of Absence from school for my personal well-being
R_D6tAKlgydRvZIRP	100	Have completed Core Clerkships (usually 4th Year, occasionally 3rd Year or MD/PhD)		Post-Clinical	28 - 31	≥28	Female	Non-Male	Caucasian		White	No	No	Never Married	Between $100K and $300K	Pediatrics		Low	1	High	1	1	1	0	1	1	0	5	Yes	Yes	2	2	2	2	2	0	1	0	0	1	2	1	2	2	1	-1	-2	-1	I have never considered taking a Leave of Absence from school for my personal well-being
R_z6hrrDOtLphHFst	100	Pre-Clinical Coursework (usually 1st Year, occasionally 2nd Year or MD/PhD)		Pre-Clinical	25 - 27	22-27	Female	Non-Male	Caucasian		White	No	No	Never Married	Between $20K and $100K	Obstetrics and Gynecology		Mod	0.5	Moderate	0	1	0	0	0	1	0	2	No	Yes	2	2	1	1	2	1	1	0	0	1	1	1	1	1	1	-1	0	-1	I have never considered taking a Leave of Absence from school for my personal well-being
R_2zAaJaVGSYk8tSa	100	Have begun participating in Core Clerkships (usually 3rd Year, occasionally 2nd Year or MD/PhD)		Clinical	25 - 27	22-27	Female	Non-Male	Asian		Asian	No	No	Never Married	I'd Prefer Not to Say	Psychiatry		Low	0.5	Moderate	1	1	1	1	1	1	0	6	Yes	Yes	2	0	2	2	2	1	2	0	0	1	1	-2	2	2	1	-2	-2	-2	I have taken a Leave of Absence from school for my personal well-being
R_38xR3q7B3kIo7v3	100	Pre-Clinical Coursework (usually 1st Year, occasionally 2nd Year or MD/PhD)		Pre-Clinical	25 - 27	22-27	Female	Non-Male	Caucasian		White	No	No	Never Married	Between $100K and $300K	Emergency Medicine		Mod	0.75	High	1	1	1	1	1	1	1	7	Yes	Yes	2	2	1	1	2	1	2	0	0	0	1	0	1	1	2	0	-2	-1	I have never considered taking a Leave of Absence from school for my personal well-being
R_1li2T3203QljQDd	100	Have completed Core Clerkships (usually 4th Year, occasionally 3rd Year or MD/PhD)		Post-Clinical	28 - 31	≥28	Female	Non-Male	Caucasian		White	No	No	Married	I'd Prefer Not to Say	Internal Medicine		Low	1	High	0	0	0	0	0	0	0	0	No	No	2	1	1	0	2	1	0	1	0	2	1	1	0	0	0	-1	0	0	I have never considered taking a Leave of Absence from school for my personal well-being
R_plzBgro880xLz9f	100	Pre-Clinical Coursework (usually 1st Year, occasionally 2nd Year or MD/PhD)		Pre-Clinical	28 - 31	≥28	Male	Male	Caucasian		White	No	No	Never Married	Between $20K and $100K	Internal Medicine		Low	1	High	1	1	0	0	1	1	0	4	Yes	Yes	2	2	2	2	2	2	1	1	0	2	0	1	1	2	0	1	-1	1	I have never considered taking a Leave of Absence from school for my personal well-being
R_3OqSjSXJXvmVsxz	100	Pre-Clinical Coursework (usually 1st Year, occasionally 2nd Year or MD/PhD)		Pre-Clinical	22 - 24	22-27	Male	Male	Asian,Caucasian		Multiracial	No	No	Married	Between $20K and $100K	Internal Medicine		Low	0.75	High	1	0	1	0	1	1	1	5	Yes	Yes	2	2	2	2	2	1	1	1	2	2	1	1	1	0	0	-1	1	-1	I have never considered taking a Leave of Absence from school for my personal well-being
R_3rOpy8vuOdKdTc2	100	Have begun participating in Core Clerkships (usually 3rd Year, occasionally 2nd Year or MD/PhD)		Clinical	25 - 27	22-27	Female	Non-Male	Caucasian		White	No	No	Married	<$20K	Obstetrics and Gynecology		Mod	0.75	High	1	1	1	0	1	1	1	6	Yes	Yes	2	2	2	1	2	1	1	0	0	1	1	1	2	1	1	-2	-1	-1	I have never considered taking a Leave of Absence from school for my personal well-being
R_SPFTdRVbg5jo6oF	100	Pre-Clinical Coursework (usually 1st Year, occasionally 2nd Year or MD/PhD)		Pre-Clinical	25 - 27	22-27	Male	Male	Other:	Persian	White	No	No	Never Married	Between $100K and $300K	Ophthalmology		Mod	0.5	Moderate	0	1	0	0	1	1	0	3	No	Yes	2	2						0	1	0						0	-2	1	I have never considered taking a Leave of Absence from school for my personal well-being
R_3h5W1vLQQd4V7Fa	100	Pre-Clinical Coursework (usually 1st Year, occasionally 2nd Year or MD/PhD)		Pre-Clinical	22 - 24	22-27	Male	Male	Caucasian		White	No	No	Never Married	<$20K	Orthopaedic Surgery		High	0.5	Moderate	0	0	0	0	0	1	0	1	No	No	1	2	0	2	2											0	-1	1	I have never considered taking a Leave of Absence from school for my personal well-being
R_24IQvXWjpCg6idq	100	Pre-Clinical Coursework (usually 1st Year, occasionally 2nd Year or MD/PhD)		Pre-Clinical	22 - 24	22-27	Female	Non-Male	Caucasian		White	No	No	Never Married	Between $20K and $100K	Pathology		Low	1	High	1	0	0	0	1	1	0	3	No	Yes	2	2	1	1	1	2	2	1	0	0	0	0	0	1	1	0	0	-1	I have never considered taking a Leave of Absence from school for my personal well-being
R_3E3ESQoZgHjore1	100	Pre-Clinical Coursework (usually 1st Year, occasionally 2nd Year or MD/PhD)		Pre-Clinical	25 - 27	22-27	Male	Male	Caucasian		White	No	No	Never Married	<$20K	Surgery		Mod	0.5	Moderate	0	0	0	0	0	0	0	0	No	No	1	1	1	1	1	1	1	0	0	1	0	0	1	1	0	1	1	1	I have never considered taking a Leave of Absence from school for my personal well-being
R_1Q42T93VYabse4w	100	Pre-Clinical Coursework (usually 1st Year, occasionally 2nd Year or MD/PhD)		Pre-Clinical	22 - 24	22-27	Male	Male	Prefer Not to Answer		Prefer Not to Answer		No	Never Married	Between $20K and $100K	Undecided	#REF!		0	Low	0	1	1	0	1	1	1	5	Yes	Yes	1	2	1	0	1											-1	-2	-1	I have never considered taking a Leave of Absence from school for my personal well-being
R_3fCqlPwILs2CNDz	100	Have begun participating in Core Clerkships (usually 3rd Year, occasionally 2nd Year or MD/PhD)		Clinical	22 - 24	22-27	Male	Male	Other:	South Asian	Asian	No	No	Never Married	>$300K	Vascular Surgery		Mod	0.5	Moderate	1	1	1	1	1	1	1	7	Yes	Yes	1	1	1	1	1	0	0	0	0	0	1	1	1	1	1	-1	-2	-2	I have never considered taking a Leave of Absence from school for my personal well-being
R_2z84N1wQg59zPy8	100	Have begun participating in Core Clerkships (usually 3rd Year, occasionally 2nd Year or MD/PhD)		Clinical	28 - 31	≥28	Female	Non-Male	Other:		Other	No	No	Never Married	<$20K	Dermatology		High	1	High	1	1	0	0	0	1	0	3	No	Yes	2	2	2	2	2	2	2	0	0	1	0	0	2	2	1	1	-1	-1	I have never considered taking a Leave of Absence from school for my personal well-being
R_2bV48PChlOTuUqv	100	Pre-Clinical Coursework (usually 1st Year, occasionally 2nd Year or MD/PhD)		Pre-Clinical	25 - 27	22-27	Male	Male	Hispanic/Latinx		Hispanic/Latinx	Yes	No	Never Married	Between $20K and $100K	Emergency Medicine		Mod	0.75	High	0	0	0	0	1	0	1	2	No	No	2	1	0	1	2	2	1	0	1	2	0	0	0	0	0	0	0	0	I have never considered taking a Leave of Absence from school for my personal well-being
R_1E0Ps39nRkhT2kd	100	Pre-Clinical Coursework (usually 1st Year, occasionally 2nd Year or MD/PhD)		Pre-Clinical	28 - 31	≥28	Male	Male	Prefer Not to Answer				I'd Prefer Not to Say	Never Married	Between $100K and $300K	Internal Medicine	0	Low	0	Low	1	1	1	0	1	1	1	6	Yes	Yes	1	1	1	1	1	1	1	1	0	0	0	0	0	1	1	-2	-2	-2	I have never considered taking a Leave of Absence from school for my personal well-being
R_1OJp2cObNx6LF0M	100	Have completed Core Clerkships (usually 4th Year, occasionally 3rd Year or MD/PhD)		Post-Clinical	28 - 31	≥28	Male	Male	Caucasian		White	No	No	Married	>$300K	Orthopaedic Surgery		High	1	High	1	1	1	0	1	1	0	5	Yes	Yes	2	2	2	2	2	0	0	0	0	0	2	2	2	2	2	-2	-2	-2	I have considered taking a Leave of Absence from school for my personal well-being
R_22AdCjs7JNG2FqH	100	Have completed Core Clerkships (usually 4th Year, occasionally 3rd Year or MD/PhD)		Post-Clinical	>32	≥28	Male	Male	Asian,Caucasian,Other:	Mixed	Multiracial	No	No	Never Married	>$300K	Surgery		Mod	1	High	1	1	0	0	1	1	0	4	Yes	Yes	2	2	2	2	1	1	0	0	0	1	1	2	2	2	0	-2	-2	-2	I have never considered taking a Leave of Absence from school for my personal well-being
R_2wsoyGHIfg6RbfX	100	Pre-Clinical Coursework (usually 1st Year, occasionally 2nd Year or MD/PhD)		Pre-Clinical	25 - 27	22-27	Male	Male	Caucasian		White	No	No	Never Married	I'd Prefer Not to Say	Internal Medicine		Low	0.25	Low	1	1	0	0	1	0	0	3	No	Yes	2	1	1	1	1	1	1	0	0	0	1	0	1	1	1	-1	0	-1	I have never considered taking a Leave of Absence from school for my personal well-being
R_2amEc2Rf4dt1KuM	100	Pre-Clinical Coursework (usually 1st Year, occasionally 2nd Year or MD/PhD)		Pre-Clinical	22 - 24	22-27	Female	Non-Male	Caucasian		White	No	Yes	Never Married	<$20K	Psychiatry		Low	0.75	High	1	0	1	0	1	1	1	5	Yes	Yes	2	2	2	1	1	1	1	1	0	0	1	1	1	1	1	1	-1	-2	I have considered taking a Leave of Absence from school for my personal well-being
R_3EGCselfTiFITpN	100	Pre-Clinical Coursework (usually 1st Year, occasionally 2nd Year or MD/PhD)		Pre-Clinical	22 - 24	22-27	Female	Non-Male	Caucasian		White	No	No	Never Married	Between $100K and $300K	Family Medicine	0	Low	0	Low	1	0	1	0	0	1	0	3	No	Yes	2	2	1	1	2	1	1	0	0	1	1	1	1	1	1	1	0	-1	I have never considered taking a Leave of Absence from school for my personal well-being
R_3j9GAk1c12zwvA4	100	Have begun participating in Core Clerkships (usually 3rd Year, occasionally 2nd Year or MD/PhD)		Clinical	25 - 27	22-27	Female	Non-Male	Caucasian		White	No	No	Never Married	Between $100K and $300K	Internal Medicine		Low	0.75	High	1	1	1	0	1	1	0	5	Yes	Yes	2	1	0	1	2	0	0	0	0	0	2	1	0	1	2	-2	-2	-2	I have never considered taking a Leave of Absence from school for my personal well-being
R_2SqmExalEiBPRze	100	Pre-Clinical Coursework (usually 1st Year, occasionally 2nd Year or MD/PhD)		Pre-Clinical	25 - 27	22-27	Male	Male	Caucasian		White	No	Yes	Never Married	<$20K	Surgery	Pediatric Surgery	Mod	0.75	High	0	0	0	0	0	1	1	2	No		2	2	0	1	2	2	2	0	0	1	0	0	0	1	1	-1	1	-1	I have never considered taking a Leave of Absence from school for my personal well-being
R_2QJxF0WJAXvmgOw	100	Have begun participating in Core Clerkships (usually 3rd Year, occasionally 2nd Year or MD/PhD)		Clinical	28 - 31	≥28	Male	Male	Caucasian		White	No	No		Between $100K and $300K	Anesthesiology		Low	1	High	0	0	0	1	0	0	0	1	No	No	2	2	2	2	2	1	2	2	1	2	1	0	0	1	0	2	2	2	I have never considered taking a Leave of Absence from school for my personal well-being
R_2TH7LHayoh3dQc0	100	Have completed Core Clerkships (usually 4th Year, occasionally 3rd Year or MD/PhD)		Post-Clinical	25 - 27	22-27	Female	Non-Male	Asian		Asian	No	No	Never Married	Between $20K and $100K	Family Medicine		Low	1	High	0	0	1	1	0	1	0	3	No	No	1	0	0	0	1	1	0	0	0	1	0	0	0	0	0	0	2	2	I have never considered taking a Leave of Absence from school for my personal well-being
R_sT1ofveyltBh5kd	100	Have begun participating in Core Clerkships (usually 3rd Year, occasionally 2nd Year or MD/PhD)		Clinical	28 - 31	≥28	Male	Male	Caucasian		White	No	No	Never Married	Between $100K and $300K	Neurosurgery		High	1	High	1	1	1	0	1	1	0	5	Yes	Yes	2	2	1	1	1	2	1	0	0	0	0	1	1	1	1	-1	-2	-1	I have never considered taking a Leave of Absence from school for my personal well-being
R_3fiBrKeQocTHo4K	100	Pre-Clinical Coursework (usually 1st Year, occasionally 2nd Year or MD/PhD)		Pre-Clinical	22 - 24	22-27	Female	Non-Male	Caucasian		White	No	No	Never Married	<$20K	Pediatrics		Low	0.25	Low	1	0	0	0	0	1	0	2	No	Yes	2	2	0	2	2	2	1	0	1	1	0	1	0	1	1	0	-1	-1	I have never considered taking a Leave of Absence from school for my personal well-being
R_1ieURGM36wWsI5l	100	Have completed Core Clerkships (usually 4th Year, occasionally 3rd Year or MD/PhD)		Post-Clinical	25 - 27	22-27	Female	Non-Male	Prefer Not to Answer		Prefer Not to Answer		No	Never Married	Between $20K and $100K	Internal Medicine		Low	0.5	Moderate	1	1	1	0	1	1	0	5	Yes	Yes	2	2	2	2	2	0	0	0	0	0	2	2	2	2	2	-2	-2	-2	I have considered taking a Leave of Absence from school for my personal well-being
R_1kRLDhJlMyjKcOw	100	Pre-Clinical Coursework (usually 1st Year, occasionally 2nd Year or MD/PhD)		Pre-Clinical	28 - 31	≥28	Male	Male	Caucasian		White	No	Yes	Married	Between $20K and $100K	Family Medicine		Low	1	High	0	0	0	0	0	0	0	0	No	No	2	2	0	1	2	1	1	0	1	2	1	1	0	0	0	-1	1	1	I have never considered taking a Leave of Absence from school for my personal well-being
R_3HY1xTYSgjOryFv	100	Pre-Clinical Coursework (usually 1st Year, occasionally 2nd Year or MD/PhD)		Pre-Clinical	22 - 24	22-27	Female	Non-Male	Caucasian		White	No	No	Never Married	<$20K	Internal Medicine	Geriatrics	Low	0.25	Low	0	0	0	0	1	1	0	2	No		2	1	0	1	2	1	0	0	0	2	1	1	0	1	0	-1	0	-1	I have never considered taking a Leave of Absence from school for my personal well-being
R_3s7ghVlOFTXkZSG	100	Pre-Clinical Coursework (usually 1st Year, occasionally 2nd Year or MD/PhD)		Pre-Clinical	25 - 27	22-27	Male	Male	Caucasian		White	No	No	Never Married	Between $100K and $300K	Emergency Medicine		Mod	0.5	Moderate	1	1	1	0	1	1	1	6	Yes	Yes	2	1	2	1	1	0	1	0	0	0	2	0	2	1	1	0	1	-2	I have considered taking a Leave of Absence from school for my personal well-being
R_3IVJVG4Ykhezkxf	100	Pre-Clinical Coursework (usually 1st Year, occasionally 2nd Year or MD/PhD)		Pre-Clinical	22 - 24	22-27	Male	Male	Asian		Asian	No	No	Never Married	Between $100K and $300K	Neurosurgery		High	0.5	Moderate	1	1	1	1	1	1	1	7	Yes	Yes	2	2	2	2	2	1	1	0	1	1	1	1	2	1	1	-2	-2	-1	I have considered taking a Leave of Absence from school for my personal well-being
R_Tc6EMLO8OVGEamB	100	Have completed Core Clerkships (usually 4th Year, occasionally 3rd Year or MD/PhD)		Post-Clinical	28 - 31	≥28	Female	Non-Male	Caucasian		White	No	No	Never Married	>$300K	Neurology		Mod	1	High	0	1	0	0	1	1	0	3	No	Yes	2	2	2	2	2	1	1	0	1	2	1	1	2	1	0	-2	-1	-1	I have never considered taking a Leave of Absence from school for my personal well-being
R_zYJTnv4ypHr88Vz	100	Pre-Clinical Coursework (usually 1st Year, occasionally 2nd Year or MD/PhD)		Pre-Clinical	28 - 31	≥28	Male	Male	Caucasian		White	No	No	Never Married	Between $100K and $300K	Emergency Medicine		Mod	0.75	High	1	0	0	0	1	1	0	3	No	Yes	2	2	1	1	1	1	1	0	0	1	1	1	1	1	0	-1	0	-1	I have never considered taking a Leave of Absence from school for my personal well-being
R_yw5B8PMGVYAbDS9	100	Pre-Clinical Coursework (usually 1st Year, occasionally 2nd Year or MD/PhD)		Pre-Clinical	22 - 24	22-27	Female	Non-Male	Caucasian		White	No	No	Never Married	<$20K	Neurosurgery		High	0.75	High	0	1	0	0	0	1	0	2	No	Yes	2	1	0	1	1	1	0	0	1	1	1	1	0	0	0	-1	-1	-1	I have never considered taking a Leave of Absence from school for my personal well-being
R_7UnqFCtxHaeNLdD	100	Pre-Clinical Coursework (usually 1st Year, occasionally 2nd Year or MD/PhD)		Pre-Clinical	22 - 24	22-27	Male	Male	Caucasian		White	No	No	Never Married	Between $100K and $300K	Ophthalmology		Mod	0.75	High	0	0	1	1	0	1	0	3	No	No	1	1	1	1	1	1	1	0	1	0	0	0	1	0	1	0	0	-1	I have never considered taking a Leave of Absence from school for my personal well-being
R_1kRknrkg4JO0v4W	100	Pre-Clinical Coursework (usually 1st Year, occasionally 2nd Year or MD/PhD)		Pre-Clinical	28 - 31	≥28	Male	Male	Black/African		Black/African	Yes	No	Never Married	Between $100K and $300K	Orthopaedic Surgery		High	0.5	Moderate	1	0	0	0	1	1	0	3	No	Yes	1	1	2	1	1	1	1	0	1	1	0	0	2	0	0	0	0	0	I have never considered taking a Leave of Absence from school for my personal well-being
R_2P5UADw3DNwWpsu	100	Pre-Clinical Coursework (usually 1st Year, occasionally 2nd Year or MD/PhD)		Pre-Clinical	22 - 24	22-27	Male	Male	Caucasian		White	No	No	Never Married	Between $100K and $300K	Thoracic Surgery		High	0.5	Moderate	0	0	0	0	0	0	0	0	No	No	2	2	1	1	2	1	2	1	0	2	1	0	0	1	0	1	1	1	I have never considered taking a Leave of Absence from school for my personal well-being
R_1Nx1vcFH2y3pLGT	100	Have begun participating in Core Clerkships (usually 3rd Year, occasionally 2nd Year or MD/PhD)		Clinical	22 - 24	22-27	Male	Male	Caucasian		White	No	No	Never Married	Between $100K and $300K	Emergency Medicine		Mod	0.75	High	1	1	1	1	1	1	0	6	Yes	Yes	2	1	2	2	2	1	0	0	1	1	1	1	2	1	1	-1	-1	-1	I have never considered taking a Leave of Absence from school for my personal well-being
R_1n9q7OuUn5oozKa	100	Have completed Core Clerkships (usually 4th Year, occasionally 3rd Year or MD/PhD)		Post-Clinical	28 - 31	≥28	Female	Non-Male	Caucasian		White	No	No	Never Married	Between $100K and $300K	Obstetrics and Gynecology		Mod	0.75	High	1	1	1	0	1	1	0	5	Yes	Yes	2	2	2	2	2	1	0	0	0	1	1	2	2	2	1	-2	-2	-2	I have never considered taking a Leave of Absence from school for my personal well-being
R_3rMMWIaIFakYZdZ	100	Have begun participating in Core Clerkships (usually 3rd Year, occasionally 2nd Year or MD/PhD)		Clinical	25 - 27	22-27	Male	Male	Other:		Other	No	No	Married	>$300K	Other:			0.5	Moderate	1	1	1	1	0	1	1	6	Yes	Yes	2	2	2	2	2	1	0	0	0	0	1	2	2	2	2	-2	-2	-2	I have never considered taking a Leave of Absence from school for my personal well-being
R_YbHKRLdHJOLiihr	100	Have begun participating in Core Clerkships (usually 3rd Year, occasionally 2nd Year or MD/PhD)		Clinical	28 - 31	≥28	Male	Male	Caucasian		White	No	No	Married	<$20K	Anesthesiology		Low	0.75	High	0	0	0	1	0	0	0	1	No	No	2	1	2	1	2	1	1	2	1	2	1	0	0	0	0	0	-1	1	I have never considered taking a Leave of Absence from school for my personal well-being
R_1fZ7f73kyfmqAa2	100	Pre-Clinical Coursework (usually 1st Year, occasionally 2nd Year or MD/PhD)		Pre-Clinical	22 - 24	22-27	Male	Male	Other:	Filipino-American	Asian	No	No	Never Married	Between $20K and $100K	Anesthesiology		Low	0.5	Moderate	1	1	0	0	0	1	0	3	No	Yes	2	1	1	1	1	1	1	1	0	0	1	0	0	1	1	1	-1	1	I have never considered taking a Leave of Absence from school for my personal well-being
R_3khszWcnmo9hGYo	100	Pre-Clinical Coursework (usually 1st Year, occasionally 2nd Year or MD/PhD)		Pre-Clinical	25 - 27	22-27	Female	Non-Male	Asian		Asian	No	No	Never Married	Between $100K and $300K	Emergency Medicine		Mod	0.5	Moderate	0	1	1	0	1	1	0	4	Yes	Yes	2	1	1	1	1	2	0	0	1	1	0	1	1	0	0	1	-1	-1	I have never considered taking a Leave of Absence from school for my personal well-being
R_33awzzoSRcmp1Xd	100	Have begun participating in Core Clerkships (usually 3rd Year, occasionally 2nd Year or MD/PhD)		Clinical	25 - 27	22-27	Female	Non-Male	Caucasian		White	No	No	Never Married	Between $100K and $300K	Obstetrics and Gynecology		Mod	1	High	1	1	1	0	1	1	1	6	Yes	Yes	2	2	2	2	2	0	0	0	0	2	2	2	2	2	0	-2	-1	-2	I have never considered taking a Leave of Absence from school for my personal well-being
R_2E6wJNg0s5r3w5d	100	Have begun participating in Core Clerkships (usually 3rd Year, occasionally 2nd Year or MD/PhD)		Clinical	25 - 27	22-27	Female	Non-Male	Caucasian		White	No	No	Never Married	Between $100K and $300K	Pediatrics		Low	1	High	1	1	1	0	1	1	0	5	Yes	Yes	2	1	1	1	2	1	1	0	0	1	1	0	1	1	1	-1	-1	-1	I have never considered taking a Leave of Absence from school for my personal well-being
R_29umqXSXvPhNNAF	100	Currently on a Gap Year (e.g. Research, MBA, MPH, etc.)		Other	25 - 27	22-27	Female	Non-Male	Asian		Asian	No	No	Married	I'm Not Sure	Pediatrics		Low	1	High	1	1	1	1	1	1	1	7	Yes	Yes	2	1	2	1	1	1	0	0	0	0	1	1	2	1	1	-2	-2	-2	I have taken a Leave of Absence from school for my personal well-being
R_3qE7EiFjsVdcXL0	100	Pre-Clinical Coursework (usually 1st Year, occasionally 2nd Year or MD/PhD)		Pre-Clinical	22 - 24	22-27	Male	Male	Caucasian		White	No	I'd Prefer Not to Say	Never Married	Between $100K and $300K	Surgery		Mod	0	Low	1	0	1	0	1	1	1	5	Yes	Yes	2	1	0	1	1	0	0	0	0	0	2	1	0	1	1	1	-1	1	I have never considered taking a Leave of Absence from school for my personal well-being
R_2f0ySQ1xLeNPpi3	100	Pre-Clinical Coursework (usually 1st Year, occasionally 2nd Year or MD/PhD)		Pre-Clinical	25 - 27	22-27	Male	Male	Caucasian		White	No	No	Never Married	Between $100K and $300K	Orthopaedic Surgery		High	0.5	Moderate	0	1	0	0	0	1	0	2	No	Yes	2	1	2	2	2	1	1	1	1	1	1	0	1	1	1	1	-2	1	I have never considered taking a Leave of Absence from school for my personal well-being
R_XojhVU8UEtDJPWx	100	Have begun participating in Core Clerkships (usually 3rd Year, occasionally 2nd Year or MD/PhD)		Clinical	28 - 31	≥28	Male	Male	Caucasian		White	No	No	Never Married	Between $100K and $300K	Emergency Medicine		Mod	0.75	High	1	1	1	0	1	1	0	5	Yes	Yes	2	1	2	2	1	1	0	0	0	0	1	1	2	2	1	-1	-1	-2	I have never considered taking a Leave of Absence from school for my personal well-being
R_2VwFSxg8feSEsKM	100	Pre-Clinical Coursework (usually 1st Year, occasionally 2nd Year or MD/PhD)		Pre-Clinical	22 - 24	22-27	Female	Non-Male	Caucasian		White	No	No	Never Married	Between $100K and $300K	Pediatrics		Low	0.25	Low	1	1	0	0	0	0	0	2	No	Yes	2	1	2	1	2	2	1	1	1	2	0	0	1	0	0	0	-1	0	I have never considered taking a Leave of Absence from school for my personal well-being
R_1j8Rap9cik9Px8O	100	Pre-Clinical Coursework (usually 1st Year, occasionally 2nd Year or MD/PhD)		Pre-Clinical	22 - 24	22-27	Male	Male	Caucasian		White	No	No	Never Married	Between $20K and $100K	Anesthesiology		Low	0	Low	0	0	0	0	0	0	0	0	No	No	2	2	1	1	1	1	1	0	0	1	1	1	1	1	0	-1	1	1	I have never considered taking a Leave of Absence from school for my personal well-being
R_3DkgcdHuS6ghoQ3	100	Pre-Clinical Coursework (usually 1st Year, occasionally 2nd Year or MD/PhD)		Pre-Clinical	22 - 24	22-27	Female	Non-Male	Asian		Asian	No	No	Never Married	Between $20K and $100K	Psychiatry		Low	0.5	Moderate	1	1	1	0	1	1	0	5	Yes	Yes	2	2	0	0	1	1	0	0	0	0	1	2	0	0	1	-1	-1	-1	I have never considered taking a Leave of Absence from school for my personal well-being
R_2y15skuqF9OQekw	100	Have begun participating in Core Clerkships (usually 3rd Year, occasionally 2nd Year or MD/PhD)		Clinical	28 - 31	≥28	Male	Male	Caucasian		White	No	No	Never Married	Between $100K and $300K	Surgery		Mod	0.75	High	1	1	0	0	0	1	1	4	Yes	Yes	2	1	1	1	1	0	0	0	0	0	2	1	1	1	1	-1	-2	-1	I have never considered taking a Leave of Absence from school for my personal well-being
R_1gqIl4dEKhSUIe2	100	Pre-Clinical Coursework (usually 1st Year, occasionally 2nd Year or MD/PhD)		Pre-Clinical	<21	≤21	Female	Non-Male	Asian		Asian	No	No	Never Married	<$20K	Internal Medicine		Low	0.25	Low	1	1	1	0	1	1	1	6	Yes	Yes	2	1	2	2	2	1	0	1	1	2	1	1	1	1	0	-1	-1	-1	I have never considered taking a Leave of Absence from school for my personal well-being
R_2alznNisgLSJ6gu	100	Pre-Clinical Coursework (usually 1st Year, occasionally 2nd Year or MD/PhD)		Pre-Clinical	25 - 27	22-27	Female	Non-Male	Prefer Not to Answer		Prefer Not to Answer		No	Never Married	Between $20K and $100K	Obstetrics and Gynecology		Mod	0	Low	1	1	1	1	1	1	1	7	Yes	Yes	2	1	2	0	1	0	1	0		0	2	0	2		1	-2	-1	-2	I have never considered taking a Leave of Absence from school for my personal well-being
R_1o4KF0Ooj4jaoAM	100	Pre-Clinical Coursework (usually 1st Year, occasionally 2nd Year or MD/PhD)		Pre-Clinical	22 - 24	22-27	Female	Non-Male	Caucasian		White	No	No	Never Married	Between $20K and $100K	Pediatrics		Low	0.75	High	1	0	0	0	1	1	0	3	No	Yes	2	1	1	0	2	1	1	0	0	1	1	0	1	0	1	0	1	-1	I have never considered taking a Leave of Absence from school for my personal well-being
R_1isbuyPU86MFAEV	100	Pre-Clinical Coursework (usually 1st Year, occasionally 2nd Year or MD/PhD)		Pre-Clinical	25 - 27	22-27	Male	Male	Caucasian		White	No	No	Never Married	Between $20K and $100K	Surgery		Mod	0.25	Low	0	1	0	1	0	0	0	2	No	Yes	2	2	1	1	1	1	1	0	0	0	1	1	1	1	1	-1	1	-1	I have never considered taking a Leave of Absence from school for my personal well-being
R_237ckQewqxEMlHS	100	Have begun participating in Core Clerkships (usually 3rd Year, occasionally 2nd Year or MD/PhD)		Clinical	28 - 31	≥28	Female	Non-Male	Caucasian		White	No	No	Never Married	Between $100K and $300K	Physical Medicine and Rehabilitation		Low	0.5	Moderate	1	1	1	0	0	1	0	4	Yes	Yes	2	2	2	2	2	1	1	0	0	2	1	1	2	2	0	-1	-1	-1	I have never considered taking a Leave of Absence from school for my personal well-being
R_vH2dZlj5vLEdLd7	100	Pre-Clinical Coursework (usually 1st Year, occasionally 2nd Year or MD/PhD)		Pre-Clinical	22 - 24	22-27	Male	Male	Caucasian		White	No	No	Never Married	Between $20K and $100K	Physical Medicine and Rehabilitation		Low	0.75	High	1	0	0	0	0	1	0	2	No	Yes	2	2	1	1	2	1	1	1	0	1	1	1	0	1	1	-1	-1	-1
R_3ptFrQqIIG8j5f6	100	Have begun participating in Core Clerkships (usually 3rd Year, occasionally 2nd Year or MD/PhD)		Clinical	25 - 27	22-27	Male	Male	Caucasian		White	No	No	Never Married	Between $100K and $300K	Psychiatry		Low	0.5	Moderate	1	0	0	0	0	1	0	2	No	Yes	2	1	1	1	2	1	1	1	0	1	1	0	0	1	1	1	-1	-1	I have considered taking a Leave of Absence from school for my personal well-being
R_1o6eIHwBGua79JO	100	Pre-Clinical Coursework (usually 1st Year, occasionally 2nd Year or MD/PhD)		Pre-Clinical	25 - 27	22-27	Male	Male	Caucasian		White	No	No	Never Married	Between $20K and $100K	Internal Medicine		Low	0.75	High	1	1	1	0	1	1	0	5	Yes	Yes	2	1	1	1	1	1	0	0	0	0	1	1	1	1	1	-1	-1	-1	I have never considered taking a Leave of Absence from school for my personal well-being
R_5uVWojtMnaQFK93	100	Pre-Clinical Coursework (usually 1st Year, occasionally 2nd Year or MD/PhD)		Pre-Clinical	22 - 24	22-27	Female	Non-Male	Asian		Asian	No	No	Never Married	Between $20K and $100K	Internal Medicine		Low	0.25	Low	1	1	1	0	1	1	1	6	Yes	Yes	2	2	2	2	2	1	0	0	0	0	1	2	2	2	2	1	-1	1	I have never considered taking a Leave of Absence from school for my personal well-being
R_1K770HD5yuLJjBZ	100	Have completed Core Clerkships (usually 4th Year, occasionally 3rd Year or MD/PhD)		Post-Clinical	>32	≥28	Male	Male					No	Never Married	>$300K	Anesthesiology		Low	1	High	1	1	1	1	1	1	0	6	Yes	Yes	2	1	1	1	2	2	1	1	1	2	0	0	0	0	0	-2	-2	-2	I have considered taking a Leave of Absence from school for my personal well-being
R_ym4WCrpjnnjkjK1	100	Pre-Clinical Coursework (usually 1st Year, occasionally 2nd Year or MD/PhD)		Pre-Clinical	25 - 27	22-27	Female	Non-Male	Caucasian		White	No	No	Never Married	Between $100K and $300K	Radiology-Interventional		High	0.5	Moderate	1	1	1	1	1	1	1	7	Yes	Yes	2	2	2	1	1	1	0	0	1	0	1	2	2	0	1	-2	-2	-2	I have never considered taking a Leave of Absence from school for my personal well-being
R_1Kx7zfTS0k6dZTT	100	Have begun participating in Core Clerkships (usually 3rd Year, occasionally 2nd Year or MD/PhD)		Clinical	25 - 27	22-27	Male	Male	Caucasian		White	No	No	Never Married	Between $100K and $300K	Thoracic Surgery		High	0.5	Moderate	1	1	1	1	1	1	1	7	Yes	Yes	2	2	2	2	2	1	0	0	0	1	1	2	2	2	1	-2	-2	-2	I have never considered taking a Leave of Absence from school for my personal well-being
R_1BWTtRmv2UHaoga	100	Have completed Core Clerkships (usually 4th Year, occasionally 3rd Year or MD/PhD)		Post-Clinical	25 - 27	22-27	Male	Male	Caucasian		White	No	No	Never Married	<$20K	Ophthalmology		Mod	1	High	0	1	0	0	0	0	0	1	No	Yes	2	1	1	1	1	2	0	0	0	0	0	1	1	1	1	-1	2	1	I have considered taking a Leave of Absence from school for my personal well-being
R_2rV0g8VPMiClxoF	100	Have completed Core Clerkships (usually 4th Year, occasionally 3rd Year or MD/PhD)		Post-Clinical	25 - 27	22-27	Male	Male	Caucasian		White	No	No	Married	Between $100K and $300K	Surgery		Mod	1	High	1	0	1	0	1	1	1	5	Yes	Yes	2	2	2	2	2	1	0	0	0	1	1	2	2	2	1	-1	-1	-1	I have never considered taking a Leave of Absence from school for my personal well-being
R_w1rVuxn3I3KvxjX	100	Pre-Clinical Coursework (usually 1st Year, occasionally 2nd Year or MD/PhD)		Pre-Clinical	28 - 31	≥28	Female	Non-Male	Caucasian		White	No	No	Never Married	Between $20K and $100K	Pediatrics		Low	0.5	Moderate	1	0	1	1	0	1	0	4	Yes	Yes	2	1	1	2	2	2	1	1	2	2	0	0	0	0	0	1	-2	-1	I have never considered taking a Leave of Absence from school for my personal well-being
R_DTsUuhsoZgfBmBb	100	Pre-Clinical Coursework (usually 1st Year, occasionally 2nd Year or MD/PhD)		Pre-Clinical	22 - 24	22-27	Male	Male	Caucasian		White	No	No	Never Married	Between $20K and $100K	Pathology		Low	1	High	1	0	0	0	0	0	0	1	No	Yes	2	2	2	1	1	1	1	2	0	1	1	1	0	1	0	0	1	1	I have never considered taking a Leave of Absence from school for my personal well-being
R_reFBYRUnpwmAqZP	59	Have completed Core Clerkships (usually 4th Year, occasionally 3rd Year or MD/PhD)		Post-Clinical	25 - 27	22-27	Male	Male	Caucasian		White	No	No	Never Married	>$300K	Emergency Medicine		Mod	0.5	Moderate	1	1	1	1	1	1	1	7	Yes	Yes
R_2TKRprwvJ0VC1bD	59	Pre-Clinical Coursework (usually 1st Year, occasionally 2nd Year or MD/PhD)		Pre-Clinical	22 - 24	22-27	Female	Non-Male	Caucasian		White	No	No	Never Married	Between $20K and $100K	Emergency Medicine	0	Mod	0.75	High	1	1	1	0	0	1	1	5	Yes	Yes
R_1CxvY9ZsamlJSQY	59	Have begun participating in Core Clerkships (usually 3rd Year, occasionally 2nd Year or MD/PhD)		Clinical	25 - 27	22-27	Female	Non-Male	Asian		Asian	No	No	Married	>$300K	Internal Medicine	0	Low	0.5	Moderate	1	0	1	0	0	1	1	4	Yes	Yes
R_2xyL4XNvACNtrQx	59	Have completed Core Clerkships (usually 4th Year, occasionally 3rd Year or MD/PhD)		Post-Clinical	25 - 27	22-27	Female	Non-Male	Asian		Asian	No	No	Never Married	<$20K	Internal Medicine		Low	0.5	Moderate	1	1	1	0	1	1	1	6	Yes	Yes
R_3MzIsqnf2ks8zIs	59	Currently on a Gap Year (e.g. Research, MBA, MPH, etc.)		Other	>32	≥28	Male	Male	Caucasian		White	No	No	Never Married	>$300K	Internal Medicine		Low	0.5	Moderate	0	0	0	0	0	0	0	0	No	No
R_Rsh26xKOFEk0FlD	59	Have begun participating in Core Clerkships (usually 3rd Year, occasionally 2nd Year or MD/PhD)		Clinical	25 - 27	22-27	Male	Male	Prefer Not to Answer				No	Married	Between $100K and $300K	Medicine-Pediatrics	0	Mod	0.25	Low	1	1	1	0	1	1	0	5	Yes	Yes
R_3hFxkUOPPTzBi2j	59	Pre-Clinical Coursework (usually 1st Year, occasionally 2nd Year or MD/PhD)		Pre-Clinical	22 - 24	22-27	Female	Non-Male	Caucasian		White	No	No	Never Married	<$20K	Obstetrics and Gynecology		Mod	0.25	Low	1	0	0	0	1	1	0	3	No	Yes
R_sRsr5hNfAlFZeYp	59	Have completed Core Clerkships (usually 4th Year, occasionally 3rd Year or MD/PhD)		Post-Clinical	28 - 31	≥28	Male	Male	Asian,Caucasian,Hispanic/Latinx		Multiracial	No	No	Never Married	Between $100K and $300K	Orthopaedic Surgery		High	1	High	1	1	1	1	1	1	1	7	Yes	Yes
R_DvPDCLSwYcaFppn	59	Pre-Clinical Coursework (usually 1st Year, occasionally 2nd Year or MD/PhD)		Pre-Clinical	22 - 24	22-27	Female	Non-Male	Asian		Asian	No	No	Never Married	<$20K	Physical Medicine and Rehabilitation	0	Low	0.25	Low	1	0	0	0	1	1	0	3	No	Yes
R_cu1Jqnh7msEVx6N	59	Pre-Clinical Coursework (usually 1st Year, occasionally 2nd Year or MD/PhD)		Pre-Clinical	Greater than or equal to 32	≥28	Male	Male	Asian		Asian	No	Yes	Never Married	Between $20K and $100K	Radiology-Interventional	0	High	0.25	Low	1	1	0	1	1	1	0	5	Yes	Yes
R_UayNZnH30gtCrwl	35	Pre-Clinical Coursework (usually 1st Year, occasionally 2nd Year or MD/PhD)		Pre-Clinical															0	Low	1	0	1	0	1	1	0	4	Yes	Yes
R_23dU9SGaru6doY4	100	Pre-Clinical Coursework (usually 1st Year, occasionally 2nd Year or MD/PhD)		Pre-Clinical	28 - 31	≥28	Male	Male	Caucasian		White	No	No	Never Married	<$20K	Surgery		Mod	0.5	Moderate	0	0	0	0	0	0	1	1	No	No	2	2	1	1	2	2	1	0	0	1	0	1	1	1	1	0	-1	1	I have never considered taking a Leave of Absence from school for my personal well-being
R_SNSB9ZHUymD8iWt	100	Have completed Core Clerkships (usually 4th Year, occasionally 3rd Year or MD/PhD)		Post-Clinical	25 - 27	22-27	Male	Male	Caucasian		White	No	No	Never Married	<$20K	Anesthesiology		Low	0.75	High	0	1	0	0	0	0	0	1	No	Yes	2	2	2	2	2	2	1	1	0	0	0	1	1	2	2	-1	1		I have never considered taking a Leave of Absence from school for my personal well-being
R_aaSl72Hwqopcx8Z	100	Have begun participating in Core Clerkships (usually 3rd Year, occasionally 2nd Year or MD/PhD)		Clinical	22 - 24	22-27	Male	Male	Hispanic/Latinx		Hispanic/Latinx	Yes	No	Never Married	Between $20K and $100K	Psychiatry		Low	0.75	High	1	1	1	1	1	1	1	7	Yes	Yes	1	1	1	1	2	0	0	0	0	0	1	1	1	1	2	-2	-2	-2	I have considered taking a Leave of Absence from school for my personal well-being
R_3oFOlf8UEHn5F11	100	Have begun participating in Core Clerkships (usually 3rd Year, occasionally 2nd Year or MD/PhD)		Clinical	25 - 27	22-27	Male	Male	Caucasian		White	No	Yes	Never Married	Between $100K and $300K	Ophthalmology		Mod	0.75	High	1	0	0	0	0	1	1	3	No	Yes	2	1	1	1	1	1	1	0	0	0	1	0	1	1	1	-1	-2	-1	I have never considered taking a Leave of Absence from school for my personal well-being
R_2BeCbMD9SNv6X06	100	Have begun participating in Core Clerkships (usually 3rd Year, occasionally 2nd Year or MD/PhD)		Clinical	28 - 31	≥28	Female	Non-Male	Caucasian		White	No	No	Never Married	>$300K	Emergency Medicine		Mod	0.5	Moderate	1	1	1	0	1	1	1	6	Yes	Yes	2	2	1	1	1	1	0	0	0	0	1	2	1	1	1	-1	-2	-2	I have never considered taking a Leave of Absence from school for my personal well-being
R_2aWe8qQC8Oca42o	100	Have begun participating in Core Clerkships (usually 3rd Year, occasionally 2nd Year or MD/PhD)		Clinical	>32	≥28	Female	Non-Male	Caucasian		White	No	No	Divorced	>$300K	Pathology		Low	1	High	1	1	1	1	1	1	1	7	Yes	Yes	2	2	2	2	2	1	1	0	0	1	1	1	2	2	1	-2	-1	-2	I have never considered taking a Leave of Absence from school for my personal well-being
R_tWgVrqLll5x9zZD	100	Have begun participating in Core Clerkships (usually 3rd Year, occasionally 2nd Year or MD/PhD)		Clinical	>32	≥28	Female	Non-Male	Caucasian		White	No	No	Never Married	Between $100K and $300K	Internal Medicine		Low	0.5	Moderate	1	1	0	0	0	1	1	4	Yes	Yes	2	2	2	2	2	1	0	1	0	1	1	2	1	2	1	-1	-1	-1	I have never considered taking a Leave of Absence from school for my personal well-being
R_2R7zPAh9EZZBXrw	100	Have completed Core Clerkships (usually 4th Year, occasionally 3rd Year or MD/PhD)		Post-Clinical	28 - 31	≥28	Transgender	Non-Male	Caucasian		White	No	No	Divorced	>$300K	Psychiatry		Low	1	High	1	1	1	0	0	1	0	4	Yes	Yes	2	1	1	1	2	1	0	0	0	1	1	1	1	1	1	-2	-2	-2	I have considered taking a Leave of Absence from school for my personal well-being
R_4JIwIoIISYJEN0d	100	Have completed Core Clerkships (usually 4th Year, occasionally 3rd Year or MD/PhD)		Post-Clinical	25 - 27	22-27	Female	Non-Male	Caucasian		White	No	Yes	Married	>$300K	Internal Medicine		Low	0.75	High	1	1	1	1	1	1	1	7	Yes	Yes	2	2	1	1	2	1	1	0	0	1	1	1	1	1	1	-2	-1	-1	I have considered taking a Leave of Absence from school for my personal well-being
R_3lxbRChOv2Qf5gI	100	Pre-Clinical Coursework (usually 1st Year, occasionally 2nd Year or MD/PhD)		Pre-Clinical	25 - 27	22-27	Male	Male	Caucasian		White	No	No	Married	Between $20K and $100K	Anesthesiology		Low	0.25	Low	0	0	0	0	1	0	0	1	No	No	2	2	1	1	1	2	1	0	0	1	0	1	1	1	0	2	-1	0	I have never considered taking a Leave of Absence from school for my personal well-being
R_2TGiBkBBzUg3PO6	100	Have begun participating in Core Clerkships (usually 3rd Year, occasionally 2nd Year or MD/PhD)		Clinical	25 - 27	22-27	Female	Non-Male	Prefer Not to Answer		Prefer Not to Answer		No	Never Married	I'm Not Sure	Internal Medicine		Low	0.75	High	1	1	1	0	1	1	1	6	Yes	Yes	2	1	1	2	2	1	0	0	1	1	1	1	1	1	1	-1	-1	-2	I have considered taking a Leave of Absence from school for my personal well-being
R_2tmb8bRlLqvBB5R	100	Pre-Clinical Coursework (usually 1st Year, occasionally 2nd Year or MD/PhD)		Pre-Clinical	25 - 27	22-27	Male	Male	Asian		Asian	No	No	Never Married	Between $20K and $100K	Pediatrics		Low	0.75	High	0	0	1	0	0	1	0	2	No	No	2	1	1	0	1	1	1	0	0	0	1	0	1	0	1	0	1	-1	I have never considered taking a Leave of Absence from school for my personal well-being
R_xGCVR6RMbld6e1H	100	Pre-Clinical Coursework (usually 1st Year, occasionally 2nd Year or MD/PhD)		Pre-Clinical	25 - 27	22-27	Transgender	Non-Male	Caucasian		White	No	Yes	Never Married	>$300K	Family Medicine		Low	0	Low	1	1	1	0	1	1	1	6	Yes	Yes	2	2	2	2	2	1	1	0	0	2	1	1	2	2	0	-1	-2	-2	I have considered taking a Leave of Absence from school for my personal well-being
R_a2BO5584qMOLy2R	100	Pre-Clinical Coursework (usually 1st Year, occasionally 2nd Year or MD/PhD)		Pre-Clinical	25 - 27	22-27	Female	Non-Male	Caucasian		White	No	No	Never Married	<$20K	Pediatrics		Low	0.5	Moderate	1	1	1	0	0	1	1	5	Yes	Yes	2	2	1	1	2	1	0	0	0	1	1	2	1	1	1	-2	1	-1	I have never considered taking a Leave of Absence from school for my personal well-being
R_1GVOi2Tmu5Htp8C	100	Pre-Clinical Coursework (usually 1st Year, occasionally 2nd Year or MD/PhD)		Pre-Clinical	25 - 27	22-27	Male	Male	Asian,Caucasian		Multiracial	No	No	Never Married	Between $100K and $300K	Obstetrics and Gynecology		Mod	0.5	Moderate	1	1	1	0	1	1	1	6	Yes	Yes	2	2	2	0	2	1	1	0	0	1	1	1	2	0	1	1	2	-1	I have considered taking a Leave of Absence from school for my personal well-being
R_2agn0CxNbod9Ljc	100	Pre-Clinical Coursework (usually 1st Year, occasionally 2nd Year or MD/PhD)		Pre-Clinical	22 - 24	22-27	Female	Non-Male	Caucasian		White	No	No	Never Married	Between $100K and $300K	Obstetrics and Gynecology		Mod	0.5	Moderate	1	1	1	1	1	1	1	7	Yes	Yes	2	2	0	2	2	0	0	0	0	1	2	2	0	2	1	-2	-1	-1	I have never considered taking a Leave of Absence from school for my personal well-being
R_3noPdIYxhlk0AOD	100	Pre-Clinical Coursework (usually 1st Year, occasionally 2nd Year or MD/PhD)		Pre-Clinical	22 - 24	22-27	Female	Non-Male	Caucasian		White	No	No	Never Married	Between $20K and $100K	Obstetrics and Gynecology		Mod	0.5	Moderate	1	1	0	0	1	1	0	4	Yes	Yes	2	1	2	1	1	2	1	0	0	0	0	0	2	1	1	-1	-1	-1	I have never considered taking a Leave of Absence from school for my personal well-being
R_vPphWvJ0ViRlDxv	100	Pre-Clinical Coursework (usually 1st Year, occasionally 2nd Year or MD/PhD)		Pre-Clinical	22 - 24	22-27	Female	Non-Male	Caucasian		White	No	No	Never Married	Between $100K and $300K	Internal Medicine		Low	0.5	Moderate	0	1	1	0	0	1	0	3	No	Yes	2	2	1	1	1	1	1	0	0	1	1	1	1	1	0	-1	-1	-1	I have never considered taking a Leave of Absence from school for my personal well-being
R_1gkAM6yVFzay9kS	100	Pre-Clinical Coursework (usually 1st Year, occasionally 2nd Year or MD/PhD)		Pre-Clinical	22 - 24	22-27	Female	Non-Male	Caucasian		White	No	No		Between $20K and $100K	Medicine-Pediatrics		Mod	0.25	Low	1	0	1	1	1	1	0	5	Yes	Yes	2	1	2	2	1	1	0	0	0	0	1	1	2	2	1	0	-1	-1	I have never considered taking a Leave of Absence from school for my personal well-being
R_3lQWEOkhYdr7Tfa	100	Pre-Clinical Coursework (usually 1st Year, occasionally 2nd Year or MD/PhD)		Pre-Clinical	22 - 24	22-27	Male	Male	Asian		Asian	No	No	Never Married	Between $20K and $100K	Neurology		Mod	0.25	Low	0	0	0	0	1	1	0	2	No	No	1	1	1	1	2	1	0	0	0	2	0	1	1	1	0	-1	1	0	I have never considered taking a Leave of Absence from school for my personal well-being
R_xr2zTjRMQGU79hn	92	Pre-Clinical Coursework (usually 1st Year, occasionally 2nd Year or MD/PhD)		Pre-Clinical	25 - 27	22-27	Female	Non-Male	Asian		Asian	No	No	Never Married	Between $20K and $100K	Surgery		Mod	0.5	Moderate	1	1	1	0	1	1	0	5	Yes	Yes	2	2	1	1	1	2	2	0	0	0	0	0	1	1	1	-2	-2	-2	I have considered taking a Leave of Absence from school for my personal well-being
R_3KHekCnQ747jbme	100	Have begun participating in Core Clerkships (usually 3rd Year, occasionally 2nd Year or MD/PhD)		Clinical	25 - 27	22-27	Transgender	Non-Male	Caucasian		White	No	No	Never Married	Between $100K and $300K	Obstetrics and Gynecology		Mod	0.5	Moderate	1	0	0	1	1	0	0	3	No	Yes	2	1	0	1	2	1	0	0	1	1	1	1	0	0	1	-2	1	0	I have taken a Leave of Absence from school for my personal well-being
R_298ppBTwSouuKSB	100	Pre-Clinical Coursework (usually 1st Year, occasionally 2nd Year or MD/PhD)		Pre-Clinical	<21	≤21	Female	Non-Male	Asian		Asian	No	No	Never Married	<$20K	Radiation Oncology		High	0.25	Low	1	0	1	0	1	1	1	5	Yes	Yes	2	2	2	2	2	0	1	0	0	1	2	1	2	2	1	-2	2	-1	I have never considered taking a Leave of Absence from school for my personal well-being
R_BRt7deRQidIOGYx	100	Pre-Clinical Coursework (usually 1st Year, occasionally 2nd Year or MD/PhD)		Pre-Clinical	22 - 24	22-27	Male	Male	Asian		Asian	No	No	Never Married	Between $20K and $100K	Internal Medicine		Low	0.75	High	1	0	1	1	1	1	0	5	Yes	Yes	2	1	2	0	2	1	0	0	0	1	1	1	2	0	1	-2	1	-1	I have never considered taking a Leave of Absence from school for my personal well-being
R_2429X4Ynx7sqCH6	100	Pre-Clinical Coursework (usually 1st Year, occasionally 2nd Year or MD/PhD)		Pre-Clinical	22 - 24	22-27	Female	Non-Male	Caucasian		White	No	No	Never Married	Between $100K and $300K	Radiology-Interventional		High	0.25	Low	1	1	1	0	0	1	0	4	Yes	Yes	2	2	1	1	2	2	2	0	0	0	0	0	1	1	2	1	-2	-2	I have never considered taking a Leave of Absence from school for my personal well-being
R_0JtvaDwoP3gdo09	100	Pre-Clinical Coursework (usually 1st Year, occasionally 2nd Year or MD/PhD)		Pre-Clinical	22 - 24	22-27	Female	Non-Male	Caucasian		White	No	No	Never Married	I'd Prefer Not to Say	Pediatrics	#REF!	Low	0.75	High	1	1	0	0	1	1	0	4	Yes	Yes	2	2	1	1	2	2	2	0	0	1	0	0	1	1	1	-1	-1	-1	I have never considered taking a Leave of Absence from school for my personal well-being
R_TpB7TAe9fKfBbsB	100	Pre-Clinical Coursework (usually 1st Year, occasionally 2nd Year or MD/PhD)		Pre-Clinical	<21	≤21	Female	Non-Male	Asian		Asian	No	No	Never Married	Between $20K and $100K	Orthopaedic Surgery		High	0.75	High	1	0	1	0	1	0	0	3	No	Yes	2	1	1	1	2	2	1	1	1	2	0	0	0	0	0	-1	0	-1	I have never considered taking a Leave of Absence from school for my personal well-being
R_1riWuDYoP3EE6PV	100	Pre-Clinical Coursework (usually 1st Year, occasionally 2nd Year or MD/PhD)		Pre-Clinical	25 - 27	22-27	Female	Non-Male	Asian,Pacific Islander		Multiracial	No	No	Never Married	Between $100K and $300K	Emergency Medicine		Mod	0.75	High	1	1	0	1	1	0	0	4	Yes	Yes	2	2	1	1	1	1	1	0	0	0	1	1	1	1	1	-2	-1	-1	I have never considered taking a Leave of Absence from school for my personal well-being
R_1MZ1lGSdNlu0okA	100	Pre-Clinical Coursework (usually 1st Year, occasionally 2nd Year or MD/PhD)		Pre-Clinical	25 - 27	22-27	Female	Non-Male	Asian		Asian	No	No	Never Married	Between $20K and $100K	Pediatrics		Low	0.5	Moderate	0	1	1	0	1	1	1	5	Yes	Yes	2	1	2	1	2	2	0	0	1	2	0	1	2	0	0	-1	1	-1	I have never considered taking a Leave of Absence from school for my personal well-being
R_3qKIGNwMV26V3n5	100	Pre-Clinical Coursework (usually 1st Year, occasionally 2nd Year or MD/PhD)		Pre-Clinical	25 - 27	22-27	Female	Non-Male	Caucasian		White	No	No	Never Married	Between $100K and $300K	Surgery		Mod	0.75	High	1	1	1	0	0	1	1	5	Yes	Yes	2	1	2	1	1	2	1	2	0	2	0	0	0	1	-1	-2	-2	-1	I have never considered taking a Leave of Absence from school for my personal well-being
R_1jU7cBo4yPt6cs7	100	Pre-Clinical Coursework (usually 1st Year, occasionally 2nd Year or MD/PhD)		Pre-Clinical	25 - 27	22-27	Male	Male	Caucasian		White	No	No	Never Married	Between $20K and $100K	Pediatrics		Low	0.5	Moderate	1	0	0	0	0	0	0	1	No	Yes	2	2	2	2	1	1	1	0	0	1	1	1	2	2	0	-1	1	0	I have never considered taking a Leave of Absence from school for my personal well-being
R_2yjE1RiTK14FvZJ	100	Pre-Clinical Coursework (usually 1st Year, occasionally 2nd Year or MD/PhD)		Pre-Clinical	22 - 24	22-27	Female	Non-Male	Caucasian		White	No	No	Never Married	Between $20K and $100K	Pathology		Low	0.25	Low	1	0	1	0	0	1	0	3	No	Yes	2	1	0	2	1	1	1	0	0	1	1	0	0	2	0	-1	1	0	I have never considered taking a Leave of Absence from school for my personal well-being
R_2afxIiFv26C82fV	100	Pre-Clinical Coursework (usually 1st Year, occasionally 2nd Year or MD/PhD)		Pre-Clinical	22 - 24	22-27	Female	Non-Male	Caucasian		White	No	Yes	Never Married	<$20K	Pediatrics		Low	0.75	High	1	0	0	0	1	1	1	4	Yes	Yes	2	1	2	1	1	1	0	1	0	0	1	1	1	1	1	-1	-1	-1	I have never considered taking a Leave of Absence from school for my personal well-being
R_29lU3P3ut5QWYGE	100	Pre-Clinical Coursework (usually 1st Year, occasionally 2nd Year or MD/PhD)		Pre-Clinical	25 - 27	22-27	Female	Non-Male	Asian,Caucasian		Multiracial	No	No	Never Married	<$20K	Obstetrics and Gynecology		Mod	0.5	Moderate	1	1	1	0	1	1	1	6	Yes	Yes	2	1	1	1	1	1	0	0	0	2	1	1	1	1	-1	-1	-1	-2	I have never considered taking a Leave of Absence from school for my personal well-being
R_214xKFy27L5nC6P	100	Pre-Clinical Coursework (usually 1st Year, occasionally 2nd Year or MD/PhD)		Pre-Clinical	22 - 24	22-27	Male	Male	Caucasian		White	No	No	Never Married	Between $100K and $300K	Orthopaedic Surgery		High	0.25	Low	0	1	1	0	1	1	0	4	Yes	Yes	2	2	0	1	1	1	0	0	1	0	1	2	0	0	1	-2	1	-1	I have never considered taking a Leave of Absence from school for my personal well-being
R_3G9XIkDYuN6yy2s	100	Pre-Clinical Coursework (usually 1st Year, occasionally 2nd Year or MD/PhD)		Pre-Clinical	25 - 27	22-27	Male	Male	Caucasian		White	No	No	Never Married	Between $100K and $300K	Orthopaedic Surgery		High	0.75	High	0	0	0	0	0	0	0	0	No	No	2	2	0	0	2	1	2	0	0	2	1	0	0	0	0	2	2	2	I have never considered taking a Leave of Absence from school for my personal well-being
R_2WTOfQeFKUSG9FO	100	Pre-Clinical Coursework (usually 1st Year, occasionally 2nd Year or MD/PhD)		Pre-Clinical	25 - 27	22-27	Female	Non-Male	Caucasian		White	No	No	Never Married	Between $20K and $100K	Psychiatry		Low	1	High	1	1	1	0	1	1	1	6	Yes	Yes	2	1	0	1	2	0	0	0	0	1	2	1	0	1	1	-2	-2	-2	I have never considered taking a Leave of Absence from school for my personal well-being
R_2xz7uohGzgtpFO5	100	Have completed Core Clerkships (usually 4th Year, occasionally 3rd Year or MD/PhD)		Post-Clinical	25 - 27	22-27	Male	Male	Caucasian		White	No	No	Never Married	<$20K	Otolaryngology		High	1	High	0	0	0	0	0	0	0	0	No	No	2	2	0	1	1	1	0	0	1	1	1	2	0	0	0	-1	-1	-1	I have never considered taking a Leave of Absence from school for my personal well-being
R_ebrLr7ZLhqNVzxf	100	Pre-Clinical Coursework (usually 1st Year, occasionally 2nd Year or MD/PhD)		Pre-Clinical	22 - 24	22-27	Female	Non-Male	Hispanic/Latinx		Hispanic/Latinx	Yes	No	Never Married	Between $20K and $100K	Psychiatry		Low	0.5	Moderate	1	1	1	0	1	1	0	5	Yes	Yes	2	1	0	1	2	1	0	0	0	2	1	1	0	1	0	-1	0	-1	I have never considered taking a Leave of Absence from school for my personal well-being
R_3NKHdG4UTqa6ktT	100	Pre-Clinical Coursework (usually 1st Year, occasionally 2nd Year or MD/PhD)		Pre-Clinical	25 - 27	22-27	Male	Male	Caucasian		White	No	No	Never Married	Between $20K and $100K	Emergency Medicine		Mod	0.25	Low	1	1	1	1	1	1	0	6	Yes	Yes	1	1	0	1	1	1	1	0	0	0	0	0	0	1	1	-1	-2	-2	I have never considered taking a Leave of Absence from school for my personal well-being
R_3PmZZLTeLvrwtqc	100	Have completed Core Clerkships (usually 4th Year, occasionally 3rd Year or MD/PhD)		Post-Clinical	25 - 27	22-27	Female	Non-Male	Asian		Asian	No	No	Never Married	>$300K	Pediatrics		Low	1	High	1	1	1	1	1	1	1	7	Yes	Yes	2	2	2	1	1	1	0	1	0	0	1	2	1	1	1	-2	-1	-2	I have never considered taking a Leave of Absence from school for my personal well-being
R_2b1NsRgeg29LxnI	100	Pre-Clinical Coursework (usually 1st Year, occasionally 2nd Year or MD/PhD)		Pre-Clinical	22 - 24	22-27	Female	Non-Male	Caucasian		White	No	No	Never Married	Between $20K and $100K	Internal Medicine		Low	0.75	High	1	0	0	1	1	0	0	3	No	Yes	2	2	1	1	1	2	2	0	0	1	0	0	1	1	0	-1	-1	-1	I have never considered taking a Leave of Absence from school for my personal well-being
R_3MLp4Jv1JVQp7Mt	100	Pre-Clinical Coursework (usually 1st Year, occasionally 2nd Year or MD/PhD)		Pre-Clinical	<21	≤21	Female	Non-Male	Asian		Asian	No	No	Never Married	Between $20K and $100K	Orthopaedic Surgery		High	0.5	Moderate	1	1	1	0	1	1	0	5	Yes	Yes	2	1	2	1	1	1	0	1	0	0	1	1	1	1	1	-1	-1	-1	I have never considered taking a Leave of Absence from school for my personal well-being
R_QmhKC18OhHimS53	100	Pre-Clinical Coursework (usually 1st Year, occasionally 2nd Year or MD/PhD)		Pre-Clinical	22 - 24	22-27	Male	Male	Caucasian		White	No	No	Never Married	<$20K	Family Medicine		Low	0.25	Low	1	0	1	0	1	1	0	4	Yes	Yes	1	1	2	1	2	0	1	1	0	1	1	0	1	1	1	0	-1	-1	I have never considered taking a Leave of Absence from school for my personal well-being
R_246GZhuG7DNdgLp	100	Pre-Clinical Coursework (usually 1st Year, occasionally 2nd Year or MD/PhD)		Pre-Clinical	22 - 24	22-27	Female	Non-Male	Caucasian		White	No	No	Never Married	<$20K	Obstetrics and Gynecology		Mod	0.5	Moderate	0	1	0	0	1	1	0	3	No	Yes	1	1	0	0	1	1	2	1	1	2	0	-1	-1	-1	-1	-1	-1	-1	I have never considered taking a Leave of Absence from school for my personal well-being
R_5asYA8HGsBvrzGN	100	Pre-Clinical Coursework (usually 1st Year, occasionally 2nd Year or MD/PhD)		Pre-Clinical	22 - 24	22-27	Female	Non-Male	Caucasian		White	No	No	Never Married	<$20K	Otolaryngology		High	0.25	Low	0	0	0	1	0	1	0	2	No	No	1	2	1	0	2	0	2	1	0	2	1	0	0	0	0	1	1	2	I have never considered taking a Leave of Absence from school for my personal well-being
R_eJ15LD0l2jFaXHH	100	Pre-Clinical Coursework (usually 1st Year, occasionally 2nd Year or MD/PhD)		Pre-Clinical	22 - 24	22-27	Female	Non-Male	Black/African		Black/African	Yes	No	Never Married	Between $20K and $100K	Radiology-Interventional		High	0.75	High	1	1	1	0	0	1	1	5	Yes	Yes	1	0	1	1	2	0	0	0	1	2	1	0	1	0	0	-1	1	-1	I have never considered taking a Leave of Absence from school for my personal well-being
R_1jOGg1CJtYLeld1	100	Have completed Core Clerkships (usually 4th Year, occasionally 3rd Year or MD/PhD)		Post-Clinical	28 - 31	≥28	Female	Non-Male	Caucasian		White	No	No	Married	>$300K	Family Medicine		Low	1	High	1	1	1	0	1	1	1	6	Yes	Yes	2	1	2	2	1	1	0	0	1	1	1	1	2	1	0	-1	-1	-2	I have considered taking a Leave of Absence from school for my personal well-being
R_rjSZm0x1YPKHMoF	100	Pre-Clinical Coursework (usually 1st Year, occasionally 2nd Year or MD/PhD)		Pre-Clinical	22 - 24	22-27	Male	Male	Caucasian,Hispanic/Latinx		Multiracial	No	No	Never Married	Between $20K and $100K	Obstetrics and Gynecology		Mod	0.25	Low	1	1	1	0	1	1	0	5	Yes	Yes	2	1	1	1	2	1	0	1	0	2	1	1	0	1	0	-1	-1	-1	I have never considered taking a Leave of Absence from school for my personal well-being
R_2ffm4hdqZRrhJlB	59	Pre-Clinical Coursework (usually 1st Year, occasionally 2nd Year or MD/PhD)		Pre-Clinical	25 - 27	22-27	Male	Male	Prefer Not to Answer		Prefer Not to Answer		No	Never Married	Between $20K and $100K	Anesthesiology		Low	0.5	Moderate	0	0	1	1	0	1	1	4	Yes	No
R_9Ty7Wb4YtfFLnTX	59	Pre-Clinical Coursework (usually 1st Year, occasionally 2nd Year or MD/PhD)		Pre-Clinical	22 - 24	22-27	Male	Male	Caucasian		White	No	No	Never Married	Between $20K and $100K	Orthopaedic Surgery		High	0.25	Low	0	0	0	0	1	1	1	3	No	No
R_3q2zmFcCoac2bYZ	59	Have completed Core Clerkships (usually 4th Year, occasionally 3rd Year or MD/PhD)		Post-Clinical	25 - 27	22-27	Male	Male	Caucasian		White	No	No	Never Married	Between $100K and $300K	Urology		High	1	High	1	1	1	0	1	1	1	6	Yes	Yes
R_1q3UJEwrEQHoukk	59	Pre-Clinical Coursework (usually 1st Year, occasionally 2nd Year or MD/PhD)		Pre-Clinical	22 - 24	22-27	Female	Non-Male	Black/African		Black/African	Yes	No	Never Married	Between $20K and $100K	Thoracic Surgery		High	0.75	High	1	0	1	1	1	1	0	5	Yes	Yes
R_03wjc2nKvUF8iBj	100	Pre-Clinical Coursework (usually 1st Year, occasionally 2nd Year or MD/PhD)		Pre-Clinical	22 - 24	22-27	Male	Male	Black/African		Black/African	Yes	No	Never Married	Between $20K and $100K	Emergency Medicine		Mod	0.75	High	1	0	0	0	0	0	0	1	No	Yes	1					1					0					-1	1	2	I have never considered taking a Leave of Absence from school for my personal well-being
R_1OpLGznk7VXqSHm	100	Pre-Clinical Coursework (usually 1st Year, occasionally 2nd Year or MD/PhD)		Pre-Clinical	25 - 27	22-27	Female	Non-Male	Black/African		Black/African	Yes	No	Never Married	Between $20K and $100K	Surgery		Mod	0.75	High	1	1	1	1	1	1	0	6	Yes	Yes	1	0	0	0	1	0	0	0	0	0	1	0	0	0	1	-2	0	-1	I have never considered taking a Leave of Absence from school for my personal well-being
R_2zHljX9502Hyl5j	100	Pre-Clinical Coursework (usually 1st Year, occasionally 2nd Year or MD/PhD)		Pre-Clinical	<21	≤21	Female	Non-Male	Asian		Asian	No	No	Never Married	I'm Not Sure	Anesthesiology		Low	0	Low	1	1	1	0	1	1	1	6	Yes	Yes	2	2	2	2	2	2	0	0	0	1	0	2	2	2	1	-1	-1	-1	I have considered taking a Leave of Absence from school for my personal well-being
R_3sc8XQGxmE54Knj	100	Pre-Clinical Coursework (usually 1st Year, occasionally 2nd Year or MD/PhD)		Pre-Clinical	25 - 27	22-27	Female	Non-Male	Black/African		Black/African	Yes	No	Never Married	Between $100K and $300K	Orthopaedic Surgery		High	1	High	1	0	0	0	1	1	0	3	No	Yes	1	2	1	1	1	1	1	0	1	1	0	1	1	0	0	-1	1	0	I have never considered taking a Leave of Absence from school for my personal well-being
R_06saOmmIdoKjJcZ	100	Pre-Clinical Coursework (usually 1st Year, occasionally 2nd Year or MD/PhD)		Pre-Clinical	22 - 24	22-27	Male	Male	Asian,Black/African		Multiracial	No	No	Never Married	Between $100K and $300K	Anesthesiology		Low	1	High	1	1	1	0	0	1	1	5	Yes	Yes	2	2	2	1	2	1	1	2	0	1	1	1	0	1	1	-1	-1	-2	I have never considered taking a Leave of Absence from school for my personal well-being
R_2PhRuNSijv0IlEP	100	Pre-Clinical Coursework (usually 1st Year, occasionally 2nd Year or MD/PhD)		Pre-Clinical	25 - 27	22-27	Female	Non-Male	Black/African		Black/African	Yes	No	Never Married	Between $20K and $100K	Obstetrics and Gynecology		Mod	1	High	1	1	1	0	1	1	1	6	Yes	Yes	1	0		1	0											0	-1		I have never considered taking a Leave of Absence from school for my personal well-being
R_3D1MADAdNmrzFpL	100	Have begun participating in Core Clerkships (usually 3rd Year, occasionally 2nd Year or MD/PhD)		Clinical	28 - 31	≥28	Female	Non-Male	Asian,Pacific Islander		Multiracial	No	No	Married	Between $100K and $300K	Family Medicine		Low	0.75	High	1	0	0	0	0	0	0	1	No	Yes	2	1	2	1	1	1	0	1	0	0	1	1	1	1	1	-1	-1	0	I have never considered taking a Leave of Absence from school for my personal well-being
R_3DdsGnXH40v4zRd	100	Pre-Clinical Coursework (usually 1st Year, occasionally 2nd Year or MD/PhD)		Pre-Clinical	25 - 27	22-27	Female	Non-Male	Caucasian		White	No	No	Married	Between $100K and $300K	Internal Medicine	#REF!	Low	0.75	High	1	1	1	0	1	1	1	6	Yes	Yes	2	2	0	1	1	1	0	1	0	0	1	2	-1	1	1	-1	0	-1	I have never considered taking a Leave of Absence from school for my personal well-being
R_PRinujWUYmdu6pr	100	Pre-Clinical Coursework (usually 1st Year, occasionally 2nd Year or MD/PhD)		Pre-Clinical	22 - 24	22-27	Female	Non-Male	Asian		Asian	No	No	Never Married	<$20K	Internal Medicine		Low	1	High	1	0	1	0	1	1	1	5	Yes	Yes	2	1	0	0	2	1	1	0	0	1	1	0	0	0	1	1	-1	-1	I have never considered taking a Leave of Absence from school for my personal well-being
R_1HhKcsT3o7wR8EN	100	Pre-Clinical Coursework (usually 1st Year, occasionally 2nd Year or MD/PhD)		Pre-Clinical	25 - 27	22-27	Female	Non-Male	Caucasian		White	No	No	Never Married	Between $100K and $300K	Obstetrics and Gynecology		Mod	0.5	Moderate	1	1	0	0	1	1	0	4	Yes	Yes	2	1	1	2	2	1	0	0	0	1	1	1	1	2	1	-1	-1	-1	I have never considered taking a Leave of Absence from school for my personal well-being
R_25uvSdNRUpM4ayn	100	Pre-Clinical Coursework (usually 1st Year, occasionally 2nd Year or MD/PhD)		Pre-Clinical	22 - 24	22-27	Female	Non-Male	Asian		Asian	No	No	Never Married	<$20K	Pediatrics		Low	0	Low	0	0	0	0	0	0	0	0	No	No	2	2	1	1	2	2	2	0	0	2	0	0	1	1	0	0	0	1	I have never considered taking a Leave of Absence from school for my personal well-being
R_1OZhcX7OuGp42ty	100	Have begun participating in Core Clerkships (usually 3rd Year, occasionally 2nd Year or MD/PhD)		Clinical	25 - 27	22-27	Female	Non-Male	Caucasian,Hispanic/Latinx		Multiracial	No	No	Never Married	Between $100K and $300K	Surgery		Mod	0.75	High	1	1	1	0	1	1	1	6	Yes	Yes	2	2	0	0	0	0	0	0	0	0	2	2	0	0	0	-2	-2	0	I have considered taking a Leave of Absence from school for my personal well-being
R_3EW4872neu6ELAN	100	Have completed Core Clerkships (usually 4th Year, occasionally 3rd Year or MD/PhD)		Post-Clinical	25 - 27	22-27	Male	Male	Asian		Asian	No	No	Never Married	Between $100K and $300K	Emergency Medicine		Mod	1	High	0	1	1	0	1	1	0	4	Yes	Yes	2	1	0	0	0	1	1	0	0	0	1	0	0	0	0	-1	-1	-1	I have never considered taking a Leave of Absence from school for my personal well-being
R_2VjMCD81xLt6fmT	100	Have completed Core Clerkships (usually 4th Year, occasionally 3rd Year or MD/PhD)		Post-Clinical	25 - 27	22-27	Female	Non-Male	Asian		Asian	No	No	Never Married	Between $20K and $100K	Internal Medicine		Low	0.75	High	0	1	1	1	1	1	0	5	Yes	Yes	2	1	1	2	1	0	0	0	0	0	2	1	1	2	1	-2	-1	-2	I have never considered taking a Leave of Absence from school for my personal well-being
R_xo3TEHuUbYquYXT	100	Have begun participating in Core Clerkships (usually 3rd Year, occasionally 2nd Year or MD/PhD)		Clinical	28 - 31	≥28	Female	Non-Male	Asian		Asian	No	No	Never Married	Between $20K and $100K	Psychiatry		Low	0	Low	1	1	0	0	0	1	0	3	No	Yes	2	1	0	1	2	1	0	0	0	2	1	1	0	1	0	-1	-1	-1	I have never considered taking a Leave of Absence from school for my personal well-being
R_2DTT7OlJXT2Ob9u	100	Have begun participating in Core Clerkships (usually 3rd Year, occasionally 2nd Year or MD/PhD)		Clinical	25 - 27	22-27	I'd Prefer Not to Say		Prefer Not to Answer		Prefer Not to Answer		I'd Prefer Not to Say	Never Married	Between $100K and $300K	Surgery		Mod	0	Low	1	1	1	1	1	1	0	6	Yes	Yes	2	2	2	1	2	0	0	0	0	1	2	2	2	1	1	-2	-2	-1	I have considered taking a Leave of Absence from school for my personal well-being
R_1kLGcKLnv5BxwVG	84	Pre-Clinical Coursework (usually 1st Year, occasionally 2nd Year or MD/PhD)		Pre-Clinical	22 - 24	22-27	Female	Non-Male	Asian,Caucasian,Pacific Islander		Multiracial	No	No	Never Married	<$20K	Internal Medicine		Low	0.5	Moderate	0	0	0	0	0	0	0	0	No	No	2	1	2	2	2	2	1	2	1	1	0	0	0	1	1	-1	2	2	I have never considered taking a Leave of Absence from school for my personal well-being
R_2WToszgbTXuuPBF	100	Have begun participating in Core Clerkships (usually 3rd Year, occasionally 2nd Year or MD/PhD)		Clinical	28 - 31	≥28	Female	Non-Male	Asian,Caucasian		Multiracial	No	No	Never Married	Between $100K and $300K	Family Medicine		Low	0.5	Moderate	0	1	1	0	0	1	0	3	No	Yes	2	2	2	1	2	2	1	0	1	1	0	1	2	0	1	-1	-1	-2	I have never considered taking a Leave of Absence from school for my personal well-being
R_123AjtKUggL8GY4	100	Have begun participating in Core Clerkships (usually 3rd Year, occasionally 2nd Year or MD/PhD)		Clinical	25 - 27	22-27	Female	Non-Male	Asian,Caucasian		Multiracial	No	No	Never Married	I'd Prefer Not to Say	Other:	#REF!		0	Low	1	0	1	0	0	1	0	3	No	Yes	2	1	2	1	1	2	1	0	0	0	0	0	2	1	1	0	-1	-1	I have never considered taking a Leave of Absence from school for my personal well-being
R_1CsEPDOC1pJPQ7n	100	Pre-Clinical Coursework (usually 1st Year, occasionally 2nd Year or MD/PhD)		Pre-Clinical	22 - 24	22-27	Female	Non-Male	Caucasian		White	No	No	Never Married	I'm Not Sure	Radiology-Interventional		High	0.5	Moderate	0	0	0	0	0	1	0	1	No		2	2	1	1	2	2	2	0	0	1	0	0	1	1	1	-1	-1	-1	I have never considered taking a Leave of Absence from school for my personal well-being
R_3F4gQmQwN889huy	100	Pre-Clinical Coursework (usually 1st Year, occasionally 2nd Year or MD/PhD)		Pre-Clinical	22 - 24	22-27	Female	Non-Male	Asian,Caucasian		Multiracial	No	No	Never Married	<$20K	Emergency Medicine		Mod	0.25	Low	1	1	1	0	0	1	0	4	Yes	Yes	2	2	1	1	0	1	1	0	1	0	1	1	1	0	0	0	-2	-1	I have never considered taking a Leave of Absence from school for my personal well-being
R_1dn9Ojp24cJBHhE	100	Have completed Core Clerkships (usually 4th Year, occasionally 3rd Year or MD/PhD)		Post-Clinical	25 - 27	22-27	Female	Non-Male	Caucasian		White	No	No	Never Married	<$20K	Family Medicine		Low	0.5	Moderate	0	0	1	0	1	1	0	3	No		2	2	2	2	2	1	1	1	0	1	1	1	1	2	1	-1	-1	-1	I have considered taking a Leave of Absence from school for my personal well-being
R_1hXMXOLEW2VSYQ2	100	Pre-Clinical Coursework (usually 1st Year, occasionally 2nd Year or MD/PhD)		Pre-Clinical	22 - 24	22-27	Male	Male	Asian		Asian	No	No	Never Married	<$20K	Internal Medicine		Low	0.75	High	0	0	0	0	0	0	0	0	No	No	1	2	2	2	2	0	1	0	2	0	1	1	2	0	2	1	-1	-1	I have never considered taking a Leave of Absence from school for my personal well-being
R_1nSJ5JwbmnYOAua	100	Pre-Clinical Coursework (usually 1st Year, occasionally 2nd Year or MD/PhD)		Pre-Clinical	22 - 24	22-27	Female	Non-Male	Asian		Asian	No	No	Never Married	Between $20K and $100K	Pediatrics		Low	0.5	Moderate	0	0	0	0	1	0	0	1	No	No	2	2	1	2	0	1	1	1	0	0	1	1	0	2	0	0	2	2	I have never considered taking a Leave of Absence from school for my personal well-being
R_2EFDnIdZV6GBLu9	100	Pre-Clinical Coursework (usually 1st Year, occasionally 2nd Year or MD/PhD)		Pre-Clinical	25 - 27	22-27	Female	Non-Male	Caucasian		White	No	No	Never Married	Between $100K and $300K	Obstetrics and Gynecology		Mod	0.75	High	1	1	0	0	1	1	0	4	Yes	Yes		2	2	1	1	1	1	0	0	0		1	2	1	1	-1	-1	-1	I have never considered taking a Leave of Absence from school for my personal well-being
R_1poirDX6rWJWk77	100	Have completed Core Clerkships (usually 4th Year, occasionally 3rd Year or MD/PhD)		Post-Clinical	25 - 27	22-27	Female	Non-Male	Asian		Asian	No	No	Never Married	<$20K	Family Medicine		Low	1	High	0	1	0	0	0	0	0	1	No	Yes	2	1	1	1	1	1	0	0	0	1	1	1	1	1	0	-1	-1	0	I have never considered taking a Leave of Absence from school for my personal well-being
R_1LOq8Wdvfa2SC0C	100	Pre-Clinical Coursework (usually 1st Year, occasionally 2nd Year or MD/PhD)		Pre-Clinical	25 - 27	22-27	Female	Non-Male	Asian		Asian	No	No	Never Married	<$20K	Internal Medicine		Low	0.5	Moderate	0	1	0	0	0	1	0	2	No	Yes	2	1	2	1	1	2	0	1	1	1	0	1	1	0	0	1	1	-1	I have never considered taking a Leave of Absence from school for my personal well-being
R_2TBlow56TIc7o4v	100	Pre-Clinical Coursework (usually 1st Year, occasionally 2nd Year or MD/PhD)		Pre-Clinical	25 - 27	22-27	Female	Non-Male	Asian		Asian	No	No	Never Married	<$20K	Internal Medicine		Low	0.5	Moderate	0	1	0	0	0	1	0	2	No	Yes	2	1	2	1	1	2	0	1	1	1	0	1	1	0	0	1	1	-1	I have never considered taking a Leave of Absence from school for my personal well-being
R_pi69DwEnESQ3QzL	100	Pre-Clinical Coursework (usually 1st Year, occasionally 2nd Year or MD/PhD)		Pre-Clinical	22 - 24	22-27	Female	Non-Male	Asian		Asian	No	No	Never Married	<$20K	Undecided	#REF!		1	High	1	1	1	0	1	1	0	5	Yes	Yes	2	2	1	1	1	1	2	0	1	1	1	0	1	0	0	1	-1	-1	I have never considered taking a Leave of Absence from school for my personal well-being
R_PHxUVKebwW4sx57	100	Pre-Clinical Coursework (usually 1st Year, occasionally 2nd Year or MD/PhD)		Pre-Clinical	25 - 27	22-27	Male	Male	Asian		Asian	No	No	Never Married	I'm Not Sure	Family Medicine		Low	0.75	High	0	0	0	0	0	0	0	0	No	No	2	2	2	1	2	1	1	0	1	2	1	1	2	0	0	1	1	0	I have never considered taking a Leave of Absence from school for my personal well-being
R_3qrgFhArByMxcsO	100	Have begun participating in Core Clerkships (usually 3rd Year, occasionally 2nd Year or MD/PhD)		Clinical	22 - 24	22-27	Female	Non-Male	Asian,Caucasian,Pacific Islander		Multiracial	No	No	Never Married	<$20K	Medicine-Pediatrics		Mod	0.5	Moderate	1	0	0	1	0	0	0	2	No	Yes	2	1	0	1	1	1	0	0	0	0	1	1	0	1	1	-1	0	0	I have never considered taking a Leave of Absence from school for my personal well-being
R_2BnxctD39LtjytK	100	Pre-Clinical Coursework (usually 1st Year, occasionally 2nd Year or MD/PhD)		Pre-Clinical	22 - 24	22-27	Female	Non-Male	Asian		Asian	No	No	Never Married	<$20K	Medicine-Pediatrics		Mod	0.5	Moderate	0	0	0	0	1	1	0	2	No	No	2	1	1	1	1	1	1	0	0	1	1	0	1	1	0	1	1	-1	I have never considered taking a Leave of Absence from school for my personal well-being
R_2dG8rRgKDMhoJg6	100	Have completed Core Clerkships (usually 4th Year, occasionally 3rd Year or MD/PhD)		Post-Clinical	>32	≥28	Female	Non-Male	Asian,Caucasian,Hispanic/Latinx,Pacific Islander		Multiracial	No	No	Never Married	Between $100K and $300K	Family Medicine		Low	1	High	1	0	0	0	0	1	0	2	No	Yes	2	2	2	2	2	1	0	1	2	2	1	2	1	0	0	-1	-1	-1	I have never considered taking a Leave of Absence from school for my personal well-being
R_3jTK5EK41MArhpj	100	Pre-Clinical Coursework (usually 1st Year, occasionally 2nd Year or MD/PhD)		Pre-Clinical	22 - 24	22-27	Male	Male	Asian		Asian	No	No	Never Married	Between $20K and $100K	Surgery		Mod	0.25	Low	0	0	0	1	0	0	0	1	No		2	2	1	1	1	1	1	0	0	1	1	1	1	1	0	-1	-1	-1	I have never considered taking a Leave of Absence from school for my personal well-being
R_6XBbfTHjXBr9nFf	100	Have begun participating in Core Clerkships (usually 3rd Year, occasionally 2nd Year or MD/PhD)		Clinical	25 - 27	22-27	Female	Non-Male	Asian,Caucasian		Multiracial	No	No	Never Married	Between $20K and $100K	Family Medicine		Low	0.75	High	1	1	1	0	1	1	0	5	Yes	Yes	2	1	2	1	2	2	1	1	1	1	0	0	1	0	1	-1	-1	1	I have never considered taking a Leave of Absence from school for my personal well-being
R_RV6RCt5itftsTdf	100	Have begun participating in Core Clerkships (usually 3rd Year, occasionally 2nd Year or MD/PhD)		Clinical	28 - 31	≥28	Female	Non-Male	Asian,Caucasian		Multiracial	No	No	Never Married	Between $100K and $300K	Anesthesiology		Low	0.5	Moderate	0	0	0	0	0	1	0	1	No	No	2	2	2	1	2	0	0	0	1	2	2	2	2	0	0	-1	1	0	I have never considered taking a Leave of Absence from school for my personal well-being
R_1zdO5SWfF6BDsZj	100	Have begun participating in Core Clerkships (usually 3rd Year, occasionally 2nd Year or MD/PhD)		Clinical	25 - 27	22-27	Male	Male	Other:	Egyptian and Greek	White	No	No	Never Married	Between $100K and $300K	Urology		High	0.5	Moderate	1	1	1	0	0	1	0	4	Yes	Yes	2	1	1	1	2	1	0	0	1	1	1	1	1	0	1	-2	-1	-1	I have never considered taking a Leave of Absence from school for my personal well-being
R_1GK3UYl3hbCBxE8	100	Have begun participating in Core Clerkships (usually 3rd Year, occasionally 2nd Year or MD/PhD)		Clinical	25 - 27	22-27	Male	Male	Caucasian,Pacific Islander		Multiracial	No	No	Never Married	Between $20K and $100K	Family Medicine		Low	0.75	High	1	1	1	0	0	1	0	4	Yes	Yes	2	2	0	1	1	2	1	0	0	0	0	1	0	1	1	-1	-1	-1	I have never considered taking a Leave of Absence from school for my personal well-being
R_wXct8juBDAYT9Pr	100	Have begun participating in Core Clerkships (usually 3rd Year, occasionally 2nd Year or MD/PhD)		Clinical	22 - 24	22-27	Male	Male	Asian		Asian	No	No	Never Married	Between $100K and $300K	Emergency Medicine		Mod	0.25	Low	0	0	0	1	0	0	0	1	No	No	2	2	1	2	1	2	1	0	1	1	0	1	1	1	0	0	0	0	I have never considered taking a Leave of Absence from school for my personal well-being
R_1pxTTSunv1hN3br	100	Pre-Clinical Coursework (usually 1st Year, occasionally 2nd Year or MD/PhD)		Pre-Clinical	25 - 27	22-27	Male	Male	Caucasian		White	No	No	Never Married	Between $20K and $100K	Emergency Medicine		Mod	0.5	Moderate	1	1	1	0	0	1	0	4	Yes	Yes	2	1	0	1	2	2	1	0	0	2	0	0	0	1	0	1	1	-2	I have considered taking a Leave of Absence from school for my personal well-being
R_8nRm581LpeDHF6N	100	Have begun participating in Core Clerkships (usually 3rd Year, occasionally 2nd Year or MD/PhD)		Clinical	28 - 31	≥28	Female	Non-Male	Asian,Caucasian		Multiracial	No	Yes	Never Married	Between $100K and $300K	Obstetrics and Gynecology		Mod	0.75	High	1	1	1	0	0	1	0	4	Yes	Yes	2	2	1	1	2	1	0	0	0	1	1	2	1	1	1	0	2	-1	I have considered taking a Leave of Absence from school for my personal well-being
R_1IgfqjHasSSyUWT	100	Have completed Core Clerkships (usually 4th Year, occasionally 3rd Year or MD/PhD)		Post-Clinical	22 - 24	22-27	Female	Non-Male	Asian,Caucasian		Multiracial	No	No	Never Married	<$20K	Obstetrics and Gynecology		Mod	1	High	0	0	1	0	1	1	0	3	No	No	2	1	1	1	1	0	0	0	1	0	2	1	1	0	1	-1	-1	0	I have never considered taking a Leave of Absence from school for my personal well-being
R_1LAIn4l6YVu98t4	100	Pre-Clinical Coursework (usually 1st Year, occasionally 2nd Year or MD/PhD)		Pre-Clinical	22 - 24	22-27	Female	Non-Male	Asian		Asian	No	No	Never Married	Between $20K and $100K	Medicine-Pediatrics		Mod	0.5	Moderate	1	1	1	0	1	1	1	6	Yes	Yes	2	1	2	1	2	1	0	0	0	2	1	1	2	1	0	-1	0	-1	I have never considered taking a Leave of Absence from school for my personal well-being
R_30cwqzk4M9VoTkS	100	Pre-Clinical Coursework (usually 1st Year, occasionally 2nd Year or MD/PhD)		Pre-Clinical	22 - 24	22-27	Female	Non-Male	Asian		Asian	No	No	Never Married	<$20K	Obstetrics and Gynecology		Mod	0.5	Moderate	0	0	1	0	1	1	1	4	Yes	No	2	1	1	1	1	0	0	1	0	1	2	1	0	1	0	-2	-1	-2	I have never considered taking a Leave of Absence from school for my personal well-being
R_1JJVbjV9uZRkxQj	100	Pre-Clinical Coursework (usually 1st Year, occasionally 2nd Year or MD/PhD)		Pre-Clinical	22 - 24	22-27	Female	Non-Male	Asian		Asian	No	No	Never Married	<$20K	Pediatrics		Low	0.5	Moderate	0	0	0	0	0	0	0	0	No	No	2	2	1	1	2	1	1	0	0	2	1	1	1	1	0	2	1	1	I have never considered taking a Leave of Absence from school for my personal well-being
R_1DpayiruogJaj6g	100	Pre-Clinical Coursework (usually 1st Year, occasionally 2nd Year or MD/PhD)		Pre-Clinical	22 - 24	22-27	Male	Male	Caucasian		White	No	No	Never Married	Between $100K and $300K	Ophthalmology		Mod	1	High	0	0	1	1	1	1	0	4	Yes	No	2	2	2	2	2	2	2	0	1	1	0	0	2	1	1	1	-1	-1	I have never considered taking a Leave of Absence from school for my personal well-being
R_yViOXV1VSUBgFsB	100	Have completed Core Clerkships (usually 4th Year, occasionally 3rd Year or MD/PhD)		Post-Clinical	25 - 27	22-27	Female	Non-Male	Asian,Caucasian		Multiracial	No	No	Never Married	Between $100K and $300K	Neurology		Mod	0.75	High	1	1	1	0	1	1	0	5	Yes	Yes	2	1	0	2	1	2	0	0	0	0	0	1	0	2	1	0	-1	-2	I have considered taking a Leave of Absence from school for my personal well-being
R_2OO6XyUzU74E71Z	100	Pre-Clinical Coursework (usually 1st Year, occasionally 2nd Year or MD/PhD)		Pre-Clinical	25 - 27	22-27	Female	Non-Male	Caucasian		White	No	No	Never Married	Between $20K and $100K	Neurology		Mod	0.25	Low	0	0	0	0	1	0	0	1	No	No	2	1	2	1	2	2	0	1	0	1	0	1	1	1	1	-1	0	1	I have never considered taking a Leave of Absence from school for my personal well-being
R_2pSK9FPtQAu0u34	100	Pre-Clinical Coursework (usually 1st Year, occasionally 2nd Year or MD/PhD)		Pre-Clinical	28 - 31	≥28	Female	Non-Male	Other:	Filipino	Asian	No	No	Married	Between $100K and $300K	Internal Medicine		Low	0.75	High	0	1	1	1	1	1	1	6	Yes	Yes	2	1	2	1	2	1	0	0	0	1	1	1	2	1	1	1	2	2	I have never considered taking a Leave of Absence from school for my personal well-being
R_31gRAZla1iExtqf	100	Pre-Clinical Coursework (usually 1st Year, occasionally 2nd Year or MD/PhD)		Pre-Clinical	25 - 27	22-27	Male	Male	Asian,Pacific Islander		Multiracial	No	No	Never Married	Between $100K and $300K	Emergency Medicine		Mod	1	High	1	1	1	0	1	1	0	5	Yes	Yes	2	2	2	2	2	1	1	1	0	2	1	1	1	2	0	-1	1	-1	I have never considered taking a Leave of Absence from school for my personal well-being
R_24kGR970dJvgXNe	100	Have begun participating in Core Clerkships (usually 3rd Year, occasionally 2nd Year or MD/PhD)		Clinical	25 - 27	22-27	Male	Male	Caucasian,Hispanic/Latinx,Pacific Islander		Multiracial	No	No	Never Married	Between $20K and $100K	Family Medicine		Low	0.75	High	1	1	1	0	0	1	0	4	Yes	Yes	2	2	2	1	1	2	1	0	0	0	0	1	2	1	1	-1	-1	-1	I have never considered taking a Leave of Absence from school for my personal well-being
R_9GOPMrcxvtNDGdr	100	Have completed Core Clerkships (usually 4th Year, occasionally 3rd Year or MD/PhD)		Post-Clinical	25 - 27	22-27	Female	Non-Male	Asian		Asian	No	No	Never Married	Between $100K and $300K	Obstetrics and Gynecology		Mod	0.25	Low	1	1	0	0	0	1	0	3	No	Yes	2	2	1	1	1	1	0	1	1	1	1	2	0	0	0	-2	-2	-2	I have considered taking a Leave of Absence from school for my personal well-being
R_2q3fDBpBUqkhZXd	100	Have completed Core Clerkships (usually 4th Year, occasionally 3rd Year or MD/PhD)		Post-Clinical	Greater than or equal to 32	≥28	Male	Male	Pacific Islander		Pacific Islander	No	No	Never Married	>$300K	Internal Medicine		Low	0.75	High	1	0	1	0	0	1	0	3	No	Yes	2	2	2	2	2	1	1	1	1	2	1	1	1	1	0	-2	-1	-1	I have never considered taking a Leave of Absence from school for my personal well-being
R_yykeX8rrn5JhfOx	59	Have begun participating in Core Clerkships (usually 3rd Year, occasionally 2nd Year or MD/PhD)		Clinical	25 - 27	22-27	Female	Non-Male	Asian,Caucasian,Pacific Islander		Multiracial	No	No	Never Married	Between $20K and $100K	Obstetrics and Gynecology		Mod	0.5	Moderate	0	1	1	1	1	1	0	5	Yes	Yes
R_6svjbAsCv7d6jU5	11	Have begun participating in Core Clerkships (usually 3rd Year, occasionally 2nd Year or MD/PhD)		Clinical
R_2pMqbGyl0u3eghH	100	Pre-Clinical Coursework (usually 1st Year, occasionally 2nd Year or MD/PhD)		Pre-Clinical	25 - 27	22-27	Female	Non-Male	Caucasian		White	No	No	Never Married	Between $100K and $300K	Emergency Medicine		Mod	0.75	High	1	1	1	0	1	1	0	5	Yes	Yes	2	1	1	2	2	0	0	0	0	1	2	1	1	2	1	-1	-1	-1	I have never considered taking a Leave of Absence from school for my personal well-being
R_1Ojd8NSpzPF63gA	100	Have completed Core Clerkships (usually 4th Year, occasionally 3rd Year or MD/PhD)		Post-Clinical	28 - 31	≥28	Male	Male	Asian,Caucasian		Multiracial	No	No	Never Married	>$300K	Anesthesiology		Low	0.75	High	1	0	1	0	1	1	1	5	Yes	Yes	2	2	2	1	1	0	0	1	0	1	2	2	1	1	0	-2	-2	-2	I have considered taking a Leave of Absence from school for my personal well-being
R_28U8De2DrmrR1Yq	100	Have begun participating in Core Clerkships (usually 3rd Year, occasionally 2nd Year or MD/PhD)		Clinical	25 - 27	22-27	Female	Non-Male	Black/African		Black/African	Yes	I'd Prefer Not to Say	Never Married	Between $100K and $300K	Dermatology		High	0.5	Moderate	1	1	1	1	1	1	1	7	Yes	Yes	1	1	1	1	1	1	1	0	0	1	0	0	1	1	0	-2	-2	-2	I have never considered taking a Leave of Absence from school for my personal well-being
R_BKF08fyndkedfLb	100	Have begun participating in Core Clerkships (usually 3rd Year, occasionally 2nd Year or MD/PhD)		Clinical	22 - 24	22-27	Female	Non-Male	Caucasian		White	No	No	Never Married	Between $100K and $300K	Family Medicine		Low	0.5	Moderate	1	1	0	0	1	1	0	4	Yes	Yes	2	1	0	1	1	1	0	0	1	1	1	1	0	0	0	-1	0	-1	I have considered taking a Leave of Absence from school for my personal well-being
R_2PAsiKbTJ4I4Mjd	100	Pre-Clinical Coursework (usually 1st Year, occasionally 2nd Year or MD/PhD)		Pre-Clinical	25 - 27	22-27	Female	Non-Male	Caucasian		White	No	No	Never Married	<$20K	Internal Medicine		Low	0.5	Moderate	1	1	1	0	1	1	0	5	Yes	Yes	2	1	0	1	1	1	1	0	0	1	1	0	0	1	0	-1	-1	-1	I have never considered taking a Leave of Absence from school for my personal well-being
R_884Qne3AGW1rXcl	100	Have begun participating in Core Clerkships (usually 3rd Year, occasionally 2nd Year or MD/PhD)		Clinical	25 - 27	22-27	Female	Non-Male	Asian,Caucasian		Multiracial	No	No	Never Married	<$20K	Neurosurgery		High	0.75	High	1	1	1	0	0	1	0	4	Yes	Yes	1	1	0	1	1	1	0	0	0	0	0	1	0	1	1	-1	-1	-1	I have never considered taking a Leave of Absence from school for my personal well-being
R_2QG9oqxDvPmxAJl	100	Have completed Core Clerkships (usually 4th Year, occasionally 3rd Year or MD/PhD)		Post-Clinical	25 - 27	22-27	Male	Male	Caucasian		White	No	No	Never Married	Between $100K and $300K	Pediatrics		Low	1	High	1	1	1	0	0	1	0	4	Yes	Yes	2	1	1	0	1	2	1	0	0	1	0	0	1	0	0	-1	-1	-1	I have never considered taking a Leave of Absence from school for my personal well-being
R_25BgvLDXdA8T3q0	100	Have begun participating in Core Clerkships (usually 3rd Year, occasionally 2nd Year or MD/PhD)		Clinical	25 - 27	22-27	Female	Non-Male	Black/African		Black/African	Yes	I'd Prefer Not to Say	Never Married	Between $100K and $300K	Psychiatry		Low	0.75	High	1	1	1	1	1	1	1	7	Yes	Yes																-2	-1	-2	I have considered taking a Leave of Absence from school for my personal well-being
R_3P5n44ZjISLwkYi	100	Have completed Core Clerkships (usually 4th Year, occasionally 3rd Year or MD/PhD)		Post-Clinical	22 - 24	22-27	Female	Non-Male	Asian		Asian	No	No	Never Married	Between $100K and $300K	Family Medicine		Low	1	High	0	1	0	0	1	1	0	3	No	Yes	2	1	2	1	1	1	1	1	0	1	1	0	1	1	0	1	-1	1	I have never considered taking a Leave of Absence from school for my personal well-being
R_aeJZML7nl9cVmLf	100	Have begun participating in Core Clerkships (usually 3rd Year, occasionally 2nd Year or MD/PhD)		Clinical	22 - 24	22-27	Female	Non-Male	Caucasian		White	No	No	Never Married	Between $20K and $100K	Pediatrics		Low	0.75	High	1	1	1	0	0	1	0	4	Yes	Yes	2	1	0	1	2	1	0	0	1	2	1	1	0	0	0	-1	-2	-2	I have never considered taking a Leave of Absence from school for my personal well-being
R_2aKqffaFLdod8yP	100	Pre-Clinical Coursework (usually 1st Year, occasionally 2nd Year or MD/PhD)		Pre-Clinical	22 - 24	22-27	Female	Non-Male	Caucasian		White	No	No	Never Married	Between $20K and $100K	Obstetrics and Gynecology		Mod	0.75	High	1	1	0	0	1	1	0	4	Yes	Yes	2	1	0	1	2	1	1	0	0	1	1	0	0	1	1	-1	-1	-1	I have taken a Leave of Absence from school for my personal well-being
R_3PjyEBljMXqQ2dz	100	Have begun participating in Core Clerkships (usually 3rd Year, occasionally 2nd Year or MD/PhD)		Clinical	22 - 24	22-27	Female	Non-Male	Asian,Caucasian		Multiracial	No	No	Never Married	Between $100K and $300K	Pediatrics		Low	0.75	High	1	1	1	1	1	1	0	6	Yes	Yes	2	2	2	2	2	1	0	0	0	1	1	2	2	2	1	-1	0	-1	I have never considered taking a Leave of Absence from school for my personal well-being
R_3R9EoAG8XcJOhGC	100	Pre-Clinical Coursework (usually 1st Year, occasionally 2nd Year or MD/PhD)		Pre-Clinical	22 - 24	22-27	Female	Non-Male	Caucasian,Other:	Iranian	White	No	No	Never Married	Between $20K and $100K	Obstetrics and Gynecology		Mod	0.75	High	1	0	0	0	1	1	0	3	No	Yes	2	1	1	0	1	1	1	0	0	0	1	0	1	0	1	-1	0	-1	I have never considered taking a Leave of Absence from school for my personal well-being
R_yEFgivQ9PXIrpxT	100	Pre-Clinical Coursework (usually 1st Year, occasionally 2nd Year or MD/PhD)		Pre-Clinical	25 - 27	22-27	Male	Male	Caucasian		White	No	No	Never Married	<$20K	Internal Medicine		Low	0.25	Low	0	1	0	0	1	1	0	3	No	Yes	2	1	2	1	2	2	1	0	0	2	0	0	2	1	0	-1	1	0	I have never considered taking a Leave of Absence from school for my personal well-being
R_23fdzsNkqAp0RZl	100	Pre-Clinical Coursework (usually 1st Year, occasionally 2nd Year or MD/PhD)		Pre-Clinical	28 - 31	≥28	Female	Non-Male	Caucasian		White	No	No	Never Married	Between $100K and $300K	Pediatrics		Low	1	High	1	0	0	0	0	1	0	2	No	Yes	2	1	1	1	2	2	0	1	0	2	0	1	0	1	0	-2	2	-1	I have never considered taking a Leave of Absence from school for my personal well-being
R_3NQw6I5pwiLRsfg	100	Pre-Clinical Coursework (usually 1st Year, occasionally 2nd Year or MD/PhD)		Pre-Clinical	25 - 27	22-27	Female	Non-Male	Asian		Asian	No	No	Never Married	Between $20K and $100K	Emergency Medicine		Mod	0.5	Moderate	0	1	0	0	1	0	0	2	No	Yes	2	1	1	1	1	2	0	0	1	1	0	1	1	0	0	-1	-1	-1	I have never considered taking a Leave of Absence from school for my personal well-being
R_3ME9CCzckJMMQkH	100	Pre-Clinical Coursework (usually 1st Year, occasionally 2nd Year or MD/PhD)		Pre-Clinical	22 - 24	22-27	Female	Non-Male	Caucasian		White	No	No	Never Married	Between $20K and $100K	Obstetrics and Gynecology		Mod	0.5	Moderate	1	0	1	0	1	1	1	5	Yes	Yes	2	1	1	2	2	1	0	0	1	1	1	1	1	1	1	-1	-1	-1	I have never considered taking a Leave of Absence from school for my personal well-being
R_aWvJ1tD6VPlZ4Bj	100	Have begun participating in Core Clerkships (usually 3rd Year, occasionally 2nd Year or MD/PhD)		Clinical	25 - 27	22-27	Male	Male	Other:	Turkish	White	No	Yes	Never Married	Between $100K and $300K	Pediatrics		Low	0.75	High	1	1	0	0	0	1	1	4	Yes	Yes	2	2	1	2	2	1	1	0	1	1	1	1	1	1	1	1	-1	-1	I have never considered taking a Leave of Absence from school for my personal well-being
R_sG6hTPbc933Kqm5	100	Pre-Clinical Coursework (usually 1st Year, occasionally 2nd Year or MD/PhD)		Pre-Clinical	22 - 24	22-27	Female	Non-Male	Caucasian		White	No	Yes	Never Married	<$20K	Family Medicine		Low	0.5	Moderate	0	0	1	0	1	1	1	4	Yes	No	2	1	1	1	1	1	0	0	0	1	1	1	1	1	0	-1	0	-1	I have never considered taking a Leave of Absence from school for my personal well-being
R_2sRYhaWZ5QRplju	59	Have begun participating in Core Clerkships (usually 3rd Year, occasionally 2nd Year or MD/PhD)		Clinical	22 - 24	22-27	Female	Non-Male	Asian		Asian	No	No	Never Married	<$20K	Pediatrics		Low	0.25	Low	1	0	1	1	0	1	0	4	Yes	Yes
R_1nYD7H0x8eiCSrJ	59	Have begun participating in Core Clerkships (usually 3rd Year, occasionally 2nd Year or MD/PhD)		Clinical	25 - 27	22-27	Male	Male	Caucasian		White	No	No	Never Married	Between $100K and $300K	Plastic Surgery		High	1	High	0	1	0	0	1	1	0	3	No	Yes
R_Xke3ZWCykKD9hjr	11	Pre-Clinical Coursework (usually 1st Year, occasionally 2nd Year or MD/PhD)		Pre-Clinical
R_10TXv7QSsMMkKOI	100	Pre-Clinical Coursework (usually 1st Year, occasionally 2nd Year or MD/PhD)		Pre-Clinical	25 - 27	22-27	Female	Non-Male	Caucasian		White	No	No	Never Married	<$20K	Neurosurgery		High	0.5	Moderate	0	0	0	0	0	0	0	0	No	No	2	2	1	1	2	2	2	0	0	2	0	0	1	1	0	0	0	-1	I have never considered taking a Leave of Absence from school for my personal well-being
R_3OquZy9mQYHKlaq	100	Have begun participating in Core Clerkships (usually 3rd Year, occasionally 2nd Year or MD/PhD)		Clinical	28 - 31	≥28	Female	Non-Male	Prefer Not to Answer		Prefer Not to Answer		Yes	Married	>$300K	Ophthalmology		Mod	0.75	High	1	1	1	1	1	1	1	7	Yes	Yes	2	1	0	0	0	0	0	0	0	0	2	1	0	0	0	-2	-2	-2	I have considered taking a Leave of Absence from school for my personal well-being
R_2SuAXHfRwNlS2S2	100	Have begun participating in Core Clerkships (usually 3rd Year, occasionally 2nd Year or MD/PhD)		Clinical	25 - 27	22-27	Male	Male	Caucasian		White	No	No	Never Married	Between $100K and $300K	Obstetrics and Gynecology		Mod	0.5	Moderate	1	1	1	1	1	1	1	7	Yes	Yes	1	1	0	1	1											-1	-2	-1	I have never considered taking a Leave of Absence from school for my personal well-being
R_ZfWrLYmgBJl1Rf3	100	Pre-Clinical Coursework (usually 1st Year, occasionally 2nd Year or MD/PhD)		Pre-Clinical	22 - 24	22-27	Female	Non-Male	Caucasian		White	No	No	Never Married	Between $20K and $100K	Internal Medicine		Low	0.5	Moderate	0	1	0	0	0	1	1	3	No	Yes	2	1	2	2	2	1	1	0	0	1	1	0	2	2	1	-1	1	1	I have never considered taking a Leave of Absence from school for my personal well-being
R_1LqG0bQkyCb2gqO	100	Have begun participating in Core Clerkships (usually 3rd Year, occasionally 2nd Year or MD/PhD)		Clinical	25 - 27	22-27	Female	Non-Male	Caucasian		White	No	I'd Prefer Not to Say	Married	Between $20K and $100K	Family Medicine		Low	0.5	Moderate	1	0	0	1	1	1	1	5	Yes	Yes	2	2	2	2	2	1	1	1	0	0	1	1	1	2	2	1	1	1	I have considered taking a Leave of Absence from school for my personal well-being
R_e3uqSPLgCrA5HPz	100	Have begun participating in Core Clerkships (usually 3rd Year, occasionally 2nd Year or MD/PhD)		Clinical	25 - 27	22-27	Male	Male	Black/African		Black/African	Yes	No	Never Married	Between $100K and $300K	Physical Medicine and Rehabilitation		Low	0.75	High	1	1	0	0	0	0	0	2	No	Yes	2	2	1	1	1	2	1	0	1	1	0	1	1	0	0	-1	0	0	I have never considered taking a Leave of Absence from school for my personal well-being
R_3sBWFLKogAIZvwH	100	Currently on a Gap Year (e.g. Research, MBA, MPH, etc.)		Other	25 - 27	22-27	Female	Non-Male	Asian		Asian	No	Yes	Never Married	Between $100K and $300K	Family Medicine		Low	0.5	Moderate	1	1	1	1	1	1	1	7	Yes	Yes	1	1	2	1	2	0	0	0	0	0	1	1	2	1	2	-2	-2	-2	I have taken a Leave of Absence from school for my personal well-being
R_1zUsiPyfvRy4pup	100	Pre-Clinical Coursework (usually 1st Year, occasionally 2nd Year or MD/PhD)		Pre-Clinical	22 - 24	22-27	Female	Non-Male	Caucasian		White	No	No	Never Married	Between $20K and $100K	Family Medicine		Low	0.75	High	1	1	1	0	1	1	0	5	Yes	Yes	2	0	0	1	1	1	0	0	0	0	1	0	0	1	1	-2	0	-2	I have never considered taking a Leave of Absence from school for my personal well-being
R_vOGM4BTg08ZqYPn	100	Have begun participating in Core Clerkships (usually 3rd Year, occasionally 2nd Year or MD/PhD)		Clinical	25 - 27	22-27	Female	Non-Male	Asian		Asian	No	No	Never Married	Between $20K and $100K	Otolaryngology		High	0.75	High	1	1	1	0	1	1	0	5	Yes	Yes	1	1	1	2	2	0	0	1	1	1	1	1	0	1	1	-1	1	-2	I have never considered taking a Leave of Absence from school for my personal well-being
R_1mlRLzdPenmhakG	100	Pre-Clinical Coursework (usually 1st Year, occasionally 2nd Year or MD/PhD)		Pre-Clinical	22 - 24	22-27	Female	Non-Male	Caucasian		White	No	No	Never Married	Between $20K and $100K	Pediatrics		Low	1	High	1	0	0	1	1	1	0	4	Yes	Yes	2	2	2	2	2	2	1	0	0	1	0	1	2	2	1	-1	1	-1	I have never considered taking a Leave of Absence from school for my personal well-being
R_bKGrwwJ5f9MbDwZ	100	Pre-Clinical Coursework (usually 1st Year, occasionally 2nd Year or MD/PhD)		Pre-Clinical	22 - 24	22-27	Female	Non-Male	Caucasian		White	No	No	Never Married	<$20K	Psychiatry		Low	1	High	0	0	0	0	1	0	0	1	No	No	2	1	1	0	2	2	1	0	0	2	0	0	1	0	0	-1	0	-1	I have never considered taking a Leave of Absence from school for my personal well-being
R_1QAuTvbkDRNQFUZ	100	Have begun participating in Core Clerkships (usually 3rd Year, occasionally 2nd Year or MD/PhD)		Clinical	25 - 27	22-27	Male	Male	Caucasian		White	No	Yes	Never Married	Between $100K and $300K	Radiology-Interventional		High	0.75	High	1	1	1	1	1	1	1	7	Yes	Yes	2	2	1	0	1	1	1	1	0	1	1	1	0	0	0	-2	-2	-2	I have considered taking a Leave of Absence from school for my personal well-being
R_1MLg0Io50tUcabi	100	Have begun participating in Core Clerkships (usually 3rd Year, occasionally 2nd Year or MD/PhD)		Clinical	28 - 31	≥28	Female	Non-Male	Black/African		Black/African	Yes	No	Never Married	Between $100K and $300K	Surgery		Mod	0.75	High	1	1	1	0	1	1	0	5	Yes	Yes	2	2	2	2	2	1	0	0	0	1	1	2	2	2	1	-1	0	-2	I have considered taking a Leave of Absence from school for my personal well-being
R_3EHeHy1nedZkG1f	100	Have completed Core Clerkships (usually 4th Year, occasionally 3rd Year or MD/PhD)		Post-Clinical	25 - 27	22-27	Male	Male	Caucasian		White	No	No	Never Married	>$300K	Surgery		Mod	1	High	0	0	0	0	0	0	0	0	No	No																			I have never considered taking a Leave of Absence from school for my personal well-being
R_27QltBSDwpGJyqx	73	Have completed Core Clerkships (usually 4th Year, occasionally 3rd Year or MD/PhD)		Post-Clinical	22 - 24	22-27	Female	Non-Male	Caucasian		White	No	No	Never Married	Between $100K and $300K	Pediatrics		Low	1	High	1	1	1	1	0	1	0	5	Yes	Yes	2	1	2	2	2	1	0	1	1	2	1	1	1	1	0	-1	-1	-1	I have never considered taking a Leave of Absence from school for my personal well-being
R_2RQx7BCGdDxjao8	100	Pre-Clinical Coursework (usually 1st Year, occasionally 2nd Year or MD/PhD)		Pre-Clinical	25 - 27	22-27	Female	Non-Male	Caucasian		White	No	Yes	Never Married	Between $20K and $100K	Obstetrics and Gynecology	0	Mod	0.75	High	1	1	1	1	1	1	1	7	Yes	Yes	1	0	2	1	1	0	0	2	0	1	1	0	0	1	0	-2	-1	-1	I have considered taking a Leave of Absence from school for my personal well-being
R_1o1PRNo4XPFinD5	100	Have completed Core Clerkships (usually 4th Year, occasionally 3rd Year or MD/PhD)		Post-Clinical	28 - 31	≥28	Male	Male	Asian		Asian	No	No	Never Married	I'd Prefer Not to Say	Family Medicine		Low	1	High	0	0	0	0	0	0	0	0	No	No	2	2	1	2	2	1	1	0	0	1	1	1	1	2	1	0	-1	-1	I have taken a Leave of Absence from school for my personal well-being
R_2tx6bm57qxWYEHh	100	Pre-Clinical Coursework (usually 1st Year, occasionally 2nd Year or MD/PhD)		Pre-Clinical	22 - 24	22-27	Female	Non-Male	Caucasian		White	No	No	Never Married	<$20K	Pathology		Low	0.25	Low	1	1	1	1	0	1	1	6	Yes	Yes	2	2	1	1	2	1	1	0	0	2	1	1	1	1	0	1	0	0	I have never considered taking a Leave of Absence from school for my personal well-being
R_28CaCjCGLUfFUCu	100	Have begun participating in Core Clerkships (usually 3rd Year, occasionally 2nd Year or MD/PhD)		Clinical	25 - 27	22-27	Female	Non-Male	Hispanic/Latinx		Hispanic/Latinx	Yes	No	Married	Between $100K and $300K	Surgery		Mod	0.5	Moderate	1	0	1	0	1	1	0	4	Yes	Yes	2	2	1	0	1	1	1	0	0	0	1	1	1	0	1	-1	-2	-2	I have taken a Leave of Absence from school for my personal well-being
R_2ZWCYTmTjDMMk8r	100	Have completed Core Clerkships (usually 4th Year, occasionally 3rd Year or MD/PhD)		Post-Clinical	25 - 27	22-27	Female	Non-Male	Caucasian		White	No	No	Never Married	Between $100K and $300K	Surgery		Mod	1	High	1	1	1	0	0	1	0	4	Yes	Yes	2	2	0	1	1	1	1	0	1	1	1	1	0	0	0	-1	-1	-1	I have never considered taking a Leave of Absence from school for my personal well-being
R_2EFRhDWfnkvHylb	100	Have begun participating in Core Clerkships (usually 3rd Year, occasionally 2nd Year or MD/PhD)		Clinical	25 - 27	22-27	Female	Non-Male	Hispanic/Latinx		Hispanic/Latinx	Yes	No	Married	I'm Not Sure	Obstetrics and Gynecology		Mod	0.75	High	0	1	1	0	1	0	0	3	No	Yes	2	2	2	1	1	1	1	0	0	0	1	1	2	1	1	1	-2	-2	I have taken a Leave of Absence from school for my personal well-being
R_pmm7UvsvpmfbBpD	100	Have completed Core Clerkships (usually 4th Year, occasionally 3rd Year or MD/PhD)		Post-Clinical	>32	≥28	Female	Non-Male	Caucasian		White	No	No	Never Married	>$300K	Psychiatry		Low	1	High	0	1	1	0	0	1	0	3	No	Yes	2	1	2	2	2	1	1	1	0	2	1	0	1	2	0	-1	-1	-2	I have never considered taking a Leave of Absence from school for my personal well-being
R_31KoUgc7PzF03nZ	100	Pre-Clinical Coursework (usually 1st Year, occasionally 2nd Year or MD/PhD)		Pre-Clinical	22 - 24	22-27	Female	Non-Male	Caucasian		White	No	No	Never Married	Between $20K and $100K	Psychiatry	0	Low	0	Low	1	0	1	0	1	1	1	5	Yes	Yes	2	1	1	1	1	0	0	0	0	0	2	1	1	1	1	-2	-2	-2	I have considered taking a Leave of Absence from school for my personal well-being
R_7856U24k4bKZBxT	100	Have begun participating in Core Clerkships (usually 3rd Year, occasionally 2nd Year or MD/PhD)		Clinical	25 - 27	22-27	Female	Non-Male	Other:	Middle Eastern	White	No	No	Never Married	Between $100K and $300K	Emergency Medicine		Mod	0.75	High	1	1	1	1	1	1	1	7	Yes	Yes	0	0	0	1	1	0	0	0	0	1	0	0	0	1	0	-2	-2	-2	I have taken a Leave of Absence from school for my personal well-being
R_3lsirQsTxwv3IT8	100	Other:		Other	>32	≥28	Female	Non-Male	Black/African		Black/African	Yes	No	Never Married	>$300K	Family Medicine		Low	1	High	1	1	1	0	0	1	0	4	Yes	Yes	2	1	2	1	1	1	1	0	0	1	1	0	2	1	0	-1	-1	-2	I have never considered taking a Leave of Absence from school for my personal well-being
R_26gNyu2UckHbFn4	100	Pre-Clinical Coursework (usually 1st Year, occasionally 2nd Year or MD/PhD)		Pre-Clinical	28 - 31	≥28	Female	Non-Male	Asian		Asian	No	No	Never Married	Between $100K and $300K	Internal Medicine		Low	0.75	High	1	1	1	0	1	1	1	6	Yes	Yes	2	2	2	1	2	2	1	1	0	1	0	1	1	1	1	-2	-2	-2	I have considered taking a Leave of Absence from school for my personal well-being
R_29ttW8w7a9aGQxo	100	Pre-Clinical Coursework (usually 1st Year, occasionally 2nd Year or MD/PhD)		Pre-Clinical	22 - 24	22-27	Female	Non-Male	Other:	Arab American	White	No	Yes	Never Married	Between $20K and $100K	Obstetrics and Gynecology		Mod	0.75	High	1	1	1	1	1	1	1	7	Yes	Yes	1	1	1	1	1	0	0	1	0	0	1	1	0	1	1	-2	-2	-2	I have considered taking a Leave of Absence from school for my personal well-being
R_1gHeodFKYgLTNFQ	100	Have begun participating in Core Clerkships (usually 3rd Year, occasionally 2nd Year or MD/PhD)		Clinical	25 - 27	22-27	Female	Non-Male	Asian,Caucasian		Multiracial	No	No	Never Married	Between $20K and $100K	Pediatrics		Low	1	High	0	1	0	0	0	0	0	1	No	Yes	2	1	0	0	2											1	-1	1	I have never considered taking a Leave of Absence from school for my personal well-being
R_3oAYoJeBCagTZmB	100	Pre-Clinical Coursework (usually 1st Year, occasionally 2nd Year or MD/PhD)		Pre-Clinical	22 - 24	22-27	Female	Non-Male	Caucasian		White	No	No	Never Married	Between $20K and $100K	Psychiatry		Low	0.25	Low	1	1	1	0	1	1	0	5	Yes	Yes	2	1	2	1	2	1	0	0	0	2	1	1	2	1	0	0	0	-1	I have never considered taking a Leave of Absence from school for my personal well-being
R_1o26yZ0AKC1ay1L	100	Pre-Clinical Coursework (usually 1st Year, occasionally 2nd Year or MD/PhD)		Pre-Clinical	25 - 27	22-27	Female	Non-Male	Black/African		Black/African	Yes	No	Never Married	<$20K	Emergency Medicine		Mod	0.5	Moderate	1	1	1	0	0	1	1	5	Yes	Yes	1	1	0	1	2	1	0	0	1	2	0	1	0	0	0	0	-1	-1	I have never considered taking a Leave of Absence from school for my personal well-being
R_1Dv4LypNp081dfR	100	Have begun participating in Core Clerkships (usually 3rd Year, occasionally 2nd Year or MD/PhD)		Clinical	22 - 24	22-27	Female	Non-Male	Caucasian		White	No	No	Married	<$20K	Family Medicine		Low	0.75	High	1	1	1	0	1	1	0	5	Yes	Yes	2	2	1	0	1	1	0	0	0	1	1	2	1	0	0	-2	-2	-2	I have never considered taking a Leave of Absence from school for my personal well-being
R_240mJanJtp3gerN	100	Have completed Core Clerkships (usually 4th Year, occasionally 3rd Year or MD/PhD)		Post-Clinical	22 - 24	22-27	Female	Non-Male	Asian		Asian	No	No	Never Married	Between $100K and $300K	Emergency Medicine	0	Mod	0.75	High	1	1	1	1	1	1	1	7	Yes	Yes	2	1	1	1	1	1	0	0	0	0	1	1	1	1	1	-2	-1	-1	I have never considered taking a Leave of Absence from school for my personal well-being
R_2Tpnji1EShnj14U	100	Have begun participating in Core Clerkships (usually 3rd Year, occasionally 2nd Year or MD/PhD)		Clinical	22 - 24	22-27	Female	Non-Male	Caucasian		White	No	No	Never Married	Between $100K and $300K	Family Medicine		Low	1	High	1	1	1	0	1	1	1	6	Yes	Yes	1	1	1	1	2	1	0	0	0	1	0	1	1	1	1	-2	-1	-2	I have never considered taking a Leave of Absence from school for my personal well-being
R_3CPgRTGsOWW1SUE	100	Have begun participating in Core Clerkships (usually 3rd Year, occasionally 2nd Year or MD/PhD)		Clinical	22 - 24	22-27	Female	Non-Male	Caucasian		White	No	No	Never Married	Between $100K and $300K	Family Medicine		Low	0.5	Moderate	0	1	0	0	1	1	0	3	No	Yes	2	2	2	1	2	1	1	0	0	2	1	1	2	1	0	-1	-1	-2	I have considered taking a Leave of Absence from school for my personal well-being
R_1jlzHkCefGnyTTw	100	Have begun participating in Core Clerkships (usually 3rd Year, occasionally 2nd Year or MD/PhD)		Clinical	28 - 31	≥28	Female	Non-Male	Caucasian		White	No	No	Never Married	Between $100K and $300K	Psychiatry		Low	0.75	High	1	1	0	0	0	1	0	3	No	Yes	1	1	0	1	1	1	0	0	0	1	0	1	0	1	0	0	0	0	I have never considered taking a Leave of Absence from school for my personal well-being
R_snBZU4jnVdoB8Z3	100	Have begun participating in Core Clerkships (usually 3rd Year, occasionally 2nd Year or MD/PhD)		Clinical	22 - 24	22-27	Female	Non-Male	Caucasian		White	No	No	Never Married	I'm Not Sure	Psychiatry		Low	1	High	1	1	1	1	1	1	0	6	Yes	Yes	2	2	2	0	1	2	0	0	0	0	0	2	2	0	1	0	-1	-1	I have never considered taking a Leave of Absence from school for my personal well-being
R_XBQdvi4LoBQcxl7	100	Have begun participating in Core Clerkships (usually 3rd Year, occasionally 2nd Year or MD/PhD)		Clinical	28 - 31	≥28	Female	Non-Male	Black/African		Black/African	Yes	No	Never Married	>$300K	Psychiatry		Low	0.5	Moderate	1	1	1	0	1	1	1	6	Yes	Yes	2	2	2	1	1	1	1	0	0	0	1	1	2	1	1	-2	-2	-1	I have never considered taking a Leave of Absence from school for my personal well-being
R_1r2C9oW0dy9QjRV	100	Have begun participating in Core Clerkships (usually 3rd Year, occasionally 2nd Year or MD/PhD)		Clinical	22 - 24	22-27	Male	Male	Other:	Middle Eastern / Arabic	White	No	No	Never Married	Between $100K and $300K	Neurology		Mod	0.75	High	1	1	1	0	0	1	0	4	Yes	Yes	2	2	2	2	2	1	1	0	0	1	1	1	2	2	1	-1	-1	-2	I have never considered taking a Leave of Absence from school for my personal well-being
R_3j1IwsexPxCxCrt	100	Have completed Core Clerkships (usually 4th Year, occasionally 3rd Year or MD/PhD)		Post-Clinical	>32	≥28	Female	Non-Male	Caucasian		White	No	No	Never Married	>$300K	Family Medicine		Low	1	High	0	1	0	0	0	0	0	1	No	Yes	1	1	0	1	1	0	0	0	0	1	1	1	0	1	0	-2	-1	-1	I have never considered taking a Leave of Absence from school for my personal well-being
R_2RaFgQ8EwqnGcXD	100	Have completed Core Clerkships (usually 4th Year, occasionally 3rd Year or MD/PhD)		Post-Clinical	25 - 27	22-27	Female	Non-Male	Caucasian		White	No	No	Married	Between $100K and $300K	Emergency Medicine		Mod	1	High	1	1	1	0	1	1	0	5	Yes	Yes	2	1	1	1	2	0	0	0	0	1	2	1	1	1	1	-1	-2	-2	I have considered taking a Leave of Absence from school for my personal well-being
R_3LdtCkZcjPBwnTD	100	Pre-Clinical Coursework (usually 1st Year, occasionally 2nd Year or MD/PhD)		Pre-Clinical	25 - 27	22-27	Female	Non-Male	Caucasian		White	No	No	Married	>$300K	Pathology		Low	0.25	Low	1	0	1	0	1	1	1	5	Yes	Yes	2	1	0	0	2	0	0	0	0	2	2	1	0	0	0	-2	1	-2	I have considered taking a Leave of Absence from school for my personal well-being
R_pKlpqZ6pIe7kLtf	100	Have completed Core Clerkships (usually 4th Year, occasionally 3rd Year or MD/PhD)		Post-Clinical	25 - 27	22-27	Female	Non-Male	Caucasian		White	No	No	Married	Between $100K and $300K	Family Medicine		Low	1	High	1	1	1	1	1	1	0	6	Yes	Yes	2	1	1	2	2	1	0	0	0	0	1	1	1	2	2	-2	-1	-2	I have never considered taking a Leave of Absence from school for my personal well-being
R_1nMHPl54xHpPeQM	100	Have completed Core Clerkships (usually 4th Year, occasionally 3rd Year or MD/PhD)		Post-Clinical	25 - 27	22-27	Female	Non-Male	Caucasian		White	No	No	Married	Between $100K and $300K	Family Medicine		Low	1	High	1	0	0	0	1	1	0	3	No	Yes	2	2	1	2	2	1	1	0	1	2	1	1	1	1	0	-1	-1	-1	I have never considered taking a Leave of Absence from school for my personal well-being
R_pQ57i6FpEmTx7xv	100	Pre-Clinical Coursework (usually 1st Year, occasionally 2nd Year or MD/PhD)		Pre-Clinical	25 - 27	22-27	Male	Male	Other:	Middle eastern	White	No	No	Never Married	Between $20K and $100K	Internal Medicine		Low	0.5	Moderate	0	1	0	0	0	0	0	1	No	Yes	2	1	1	1	1	2	1	0	0	1	0	0	1	1	0	0	-1	-1	I have never considered taking a Leave of Absence from school for my personal well-being
R_3QLcBUzmN9ZaRaO	100	Pre-Clinical Coursework (usually 1st Year, occasionally 2nd Year or MD/PhD)		Pre-Clinical	25 - 27	22-27	Female	Non-Male	Black/African		Black/African	Yes	No	Never Married	Between $100K and $300K	Pediatrics		Low	0.5	Moderate	1	1	1	0	1	1	1	6	Yes	Yes	2	1	2	1	2	0	0	0	0	1	2	1	2	1	1	-1	-1	0	I have never considered taking a Leave of Absence from school for my personal well-being
R_yHEpOWT1sy3wjM5	100	Have begun participating in Core Clerkships (usually 3rd Year, occasionally 2nd Year or MD/PhD)		Clinical	28 - 31	≥28	Female	Non-Male	Asian,Caucasian		Multiracial	No	No	Never Married	Between $100K and $300K	Surgery		Mod	0.75	High	1	1	1	0	1	1	1	6	Yes	Yes	2	2	2	0	1	1	1	0	0	0	1	1	2	0	1	-2	-1	-2	I have never considered taking a Leave of Absence from school for my personal well-being
R_2pVsu0VtvBOwTu0	100	Have begun participating in Core Clerkships (usually 3rd Year, occasionally 2nd Year or MD/PhD)		Clinical	22 - 24	22-27	Female	Non-Male	Caucasian		White	No	No	Never Married	Between $100K and $300K	Medicine-Pediatrics		Mod	0.5	Moderate	0	0	1	0	1	1	0	3	No	No	2	2	1	1	2	1	0	0	0	2	1	2	1	1	0	-1	1	-1	I have never considered taking a Leave of Absence from school for my personal well-being
R_3RfvujkZpJAzVxT	100	Have begun participating in Core Clerkships (usually 3rd Year, occasionally 2nd Year or MD/PhD)		Clinical	25 - 27	22-27	Female	Non-Male	Caucasian		White	No	No	Never Married	Between $100K and $300K	Internal Medicine		Low	0.25	Low	1	1	1	1	1	1	1	7	Yes	Yes	2	1	1	1	1	1	0	0	0	1	1	1	1	1	0	-2	-1	-2	I have never considered taking a Leave of Absence from school for my personal well-being
R_2txvM3naRddmCnY	100	Have completed Core Clerkships (usually 4th Year, occasionally 3rd Year or MD/PhD)		Post-Clinical	25 - 27	22-27	Female	Non-Male	Asian		Asian	No	No	Never Married	Between $20K and $100K	Obstetrics and Gynecology		Mod	0.75	High	1	1	1	0	1	1	0	5	Yes	Yes	2	2	2	1	2	0	0	1	0	1	2	2	1	1	1	-2	-2	-2	I have never considered taking a Leave of Absence from school for my personal well-being
R_2YrANKNUQC9nQ7x	100	Have begun participating in Core Clerkships (usually 3rd Year, occasionally 2nd Year or MD/PhD)		Clinical	25 - 27	22-27	Male	Male	Asian		Asian	No	No	Never Married	Between $100K and $300K	Emergency Medicine		Mod	0.5	Moderate	1	1	1	1	1	1	1	7	Yes	Yes	2	1	1	1	1	1	1	1	0	0	1	0	0	1	1	-2	-2	-2	I have considered taking a Leave of Absence from school for my personal well-being
R_1FhTRvynKFIC8Sj	100	Pre-Clinical Coursework (usually 1st Year, occasionally 2nd Year or MD/PhD)		Pre-Clinical	22 - 24	22-27	Female	Non-Male	Caucasian		White	No	No	Never Married	Between $20K and $100K	Family Medicine		Low	0.75	High	1	1	0	0	0	1	0	3	No	Yes	2	1	2	1	2	1	1	0	0	2	1	0	2	1	0				I have never considered taking a Leave of Absence from school for my personal well-being
R_XFjmZiYqQrVi1A5	100	Other:	M2 but we started clinical experiences first year- no core rotations until second year thlugh	Other	25 - 27	22-27	Female	Non-Male	Caucasian		White	No	No	Never Married	Between $100K and $300K	Emergency Medicine		Mod	1	High	0	0	0	0	1	0	0	1	No	No	2	2	2	2	1	1	1	1	1	2	1	1	1	1	-1	1	-1	0	I have never considered taking a Leave of Absence from school for my personal well-being
R_3etswgEEgCUuBhR	100	Have completed Core Clerkships (usually 4th Year, occasionally 3rd Year or MD/PhD)		Post-Clinical	25 - 27	22-27	Female	Non-Male	Caucasian		White	No	No	Never Married	Between $100K and $300K	Obstetrics and Gynecology		Mod	1	High	0	0	0	0	1	1	0	2	No	No	2	2	1	1	2	1	1	1	1	1	1	1	0	0	1	-1	-1	-1	I have never considered taking a Leave of Absence from school for my personal well-being
R_1K8aBr4uQPfmRMx	100	Have begun participating in Core Clerkships (usually 3rd Year, occasionally 2nd Year or MD/PhD)		Clinical	25 - 27	22-27	Male	Male	Caucasian		White	No	No	Never Married	Between $20K and $100K	Emergency Medicine		Mod	1	High	1	1	0	0	1	1	0	4	Yes	Yes	2	1	0	0	1											0	-1	-1	I have never considered taking a Leave of Absence from school for my personal well-being
R_10oum16pk6hCeCT	100	Have begun participating in Core Clerkships (usually 3rd Year, occasionally 2nd Year or MD/PhD)		Clinical	25 - 27	22-27	Female	Non-Male	Caucasian,Hispanic/Latinx		Multiracial	No	No	Never Married	Between $100K and $300K	Family Medicine		Low	0.25	Low	1	0	1	0	1	1	1	5	Yes	Yes	2	1	2	1	2	1	0	0	0	1	1	1	2	1	1	-1	0	-1	I have never considered taking a Leave of Absence from school for my personal well-being
R_rcFbajNfO0xKtyh	100	Have completed Core Clerkships (usually 4th Year, occasionally 3rd Year or MD/PhD)		Post-Clinical	28 - 31	≥28	Male	Male	Asian		Asian	No	No	Never Married	Between $20K and $100K	Internal Medicine		Low	0.75	High	1	1	1	0	0	1	0	4	Yes	Yes	1	0	0	0	2	2	2	2	2	2	-1	-2	-2	-2	0	-2	-1	-1	I have never considered taking a Leave of Absence from school for my personal well-being
R_O80OyHG6igVkJtT	100	Have begun participating in Core Clerkships (usually 3rd Year, occasionally 2nd Year or MD/PhD)		Clinical	22 - 24	22-27	Male	Male	Caucasian		White	No	No	Never Married	<$20K	Emergency Medicine		Mod	0.25	Low	0	0	0	0	0	1	0	1	No	No	2	2	0	1	1	1	0	0	0	0	1	2	0	1	1	-1	1	2	I have never considered taking a Leave of Absence from school for my personal well-being
R_27NbyATKFsO2Jt3	100	Pre-Clinical Coursework (usually 1st Year, occasionally 2nd Year or MD/PhD)		Pre-Clinical	22 - 24	22-27	Female	Non-Male	Caucasian		White	No	Yes	Never Married	Between $20K and $100K	Surgery		Mod	0.5	Moderate	0	0	0	1	1	1	1	4	Yes	No	2	2	2	1	1	1	1	1	0	0	1	1	1	1	1	-1	0	0	I have never considered taking a Leave of Absence from school for my personal well-being
R_3CB0gml6EBq46B7	100	Have begun participating in Core Clerkships (usually 3rd Year, occasionally 2nd Year or MD/PhD)		Clinical	25 - 27	22-27	Female	Non-Male	Caucasian		White	No	No	Never Married	Between $100K and $300K	Ophthalmology		Mod	0.5	Moderate	1	1	0	1	1	1	0	5	Yes	Yes	2	2	2	2	2	1	1	0	0	2	1	1	2	2	0	-1	-1	-1	I have never considered taking a Leave of Absence from school for my personal well-being
R_1NwyiPPpjNT2Oye	100	Have begun participating in Core Clerkships (usually 3rd Year, occasionally 2nd Year or MD/PhD)		Clinical	22 - 24	22-27	Male	Male	Caucasian		White	No	No	Never Married	<$20K	Orthopaedic Surgery		High	0.5	Moderate	0	1	1	1	1	1	1	6	Yes	Yes	1	1	1	1	2	0	0	0	1	1	1	1	1	0	1	-2	-2	-2	I have considered taking a Leave of Absence from school for my personal well-being
R_DOSuyHdcMUI162l	100	Pre-Clinical Coursework (usually 1st Year, occasionally 2nd Year or MD/PhD)		Pre-Clinical	22 - 24	22-27	Female	Non-Male	Caucasian		White	No	No	Never Married	Between $20K and $100K	Emergency Medicine		Mod	0.25	Low	1	0	0	0	0	0	0	1	No	Yes	2	2	1	1	2	1	1	0	1	0	1	1	1	0	2	0	1	-1	I have never considered taking a Leave of Absence from school for my personal well-being
R_2B2RcD4rgRsleXj	100	Pre-Clinical Coursework (usually 1st Year, occasionally 2nd Year or MD/PhD)		Pre-Clinical	22 - 24	22-27	Female	Non-Male	Caucasian		White	No	No	Never Married	<$20K	Medicine-Pediatrics		Mod	0.75	High	0	1	0	0	1	1	0	3	No	Yes	2	1	2	1	2	1	1	1	0	2	1	0	1	1	0	-1	-1	-1	I have never considered taking a Leave of Absence from school for my personal well-being
R_Th2lynRSFh9z0nT	100	Have begun participating in Core Clerkships (usually 3rd Year, occasionally 2nd Year or MD/PhD)		Clinical	28 - 31	≥28	Male	Male	Asian		Asian	No	No	Married	Between $20K and $100K	Emergency Medicine		Mod	0.25	Low	1	1	1	0	1	1	1	6	Yes	Yes	2	2	1	1	2	1	0	0	0	2	1	2	1	1	0	0	-2	-2	I have considered taking a Leave of Absence from school for my personal well-being
R_2E04CCQ5RR58KBY	100	Have begun participating in Core Clerkships (usually 3rd Year, occasionally 2nd Year or MD/PhD)		Clinical	28 - 31	≥28	Male	Male	Asian		Asian	No	I'd Prefer Not to Say	Never Married	Between $100K and $300K	Thoracic Surgery		High	0.75	High	1	1	1	0	0	1	0	4	Yes	Yes	2	2	1	1	2	2	2	0	1	2	0	0	1	0	0	-1	-1	-2	I have never considered taking a Leave of Absence from school for my personal well-being
R_1Eih4Hq2ftlamGI	100	Have completed Core Clerkships (usually 4th Year, occasionally 3rd Year or MD/PhD)		Post-Clinical	25 - 27	22-27	Female	Non-Male	Caucasian		White	No	No	Never Married	Between $100K and $300K	Surgery		Mod	1	High	1	1	1	1	0	1	0	5	Yes	Yes	2	2	1	1	2	1	1	0	1	1	1	1	1	0	1	-2	-1	-1	I have never considered taking a Leave of Absence from school for my personal well-being
R_1eJ2kFHBOtncs10	100	Have begun participating in Core Clerkships (usually 3rd Year, occasionally 2nd Year or MD/PhD)		Clinical	22 - 24	22-27	Female	Non-Male	Caucasian		White	No	No	Never Married	Between $100K and $300K	Emergency Medicine		Mod	0.25	Low	0	0	0	0	1	1	1	3	No	No	2	1	0	1	2	1	0	0	0	1	1	1	0	1	1	-1	-1	-1	I have never considered taking a Leave of Absence from school for my personal well-being
R_bddSoNtoR5wArPr	100	Pre-Clinical Coursework (usually 1st Year, occasionally 2nd Year or MD/PhD)		Pre-Clinical	>32	≥28	I'd Prefer Not to Say		Black/African		Black/African	Yes	No	Married	Between $100K and $300K	Family Medicine		Low	0.75	High	0	1	1	0	1	1	0	4	Yes	Yes	1	2	1	0	2	1	2	1	0	2	0	0	0	0	0	1	-2	0	I have never considered taking a Leave of Absence from school for my personal well-being
R_22xYznI3dlRzKHI	100	Have completed Core Clerkships (usually 4th Year, occasionally 3rd Year or MD/PhD)		Post-Clinical	25 - 27	22-27	Female	Non-Male	Caucasian		White	No	No	Never Married	Between $100K and $300K	Obstetrics and Gynecology		Mod	0.75	High	1	1	1	0	1	1	1	6	Yes	Yes	2	2	0	1	2	0	1	0	0	1	2	1	0	1	1	-2	-1	-1	I have considered taking a Leave of Absence from school for my personal well-being
R_3kuDnJexB2OJTsJ	100	Have begun participating in Core Clerkships (usually 3rd Year, occasionally 2nd Year or MD/PhD)		Clinical	25 - 27	22-27	Male	Male	Caucasian		White	No	No	Never Married	Between $100K and $300K	Orthopaedic Surgery		High	0.75	High	1	1	1	0	1	1	0	5	Yes	Yes	2	2	0	1	1	1	1	0	0	0	1	1	0	1	1	-2	-1	-1	I have never considered taking a Leave of Absence from school for my personal well-being
R_2SJhiKyOXUg83Rf	100	Have completed Core Clerkships (usually 4th Year, occasionally 3rd Year or MD/PhD)		Post-Clinical	25 - 27	22-27	Female	Non-Male	Other:	American Arab	White	No	Yes	Never Married	<$20K	Orthopaedic Surgery		High	1	High	0	0	0	1	0	0	0	1	No	No	2	1	2	1	2	1	0	1	0	2	1	1	1	1	0	-1	-1	-1	I have considered taking a Leave of Absence from school for my personal well-being
R_3NJ8nWhsMTsVX0u	100	Have begun participating in Core Clerkships (usually 3rd Year, occasionally 2nd Year or MD/PhD)		Clinical	>32	≥28	Male	Male	Hispanic/Latinx		Hispanic/Latinx	Yes	Yes	Married	Between $100K and $300K	Internal Medicine		Low	0.5	Moderate	1	0	0	1	1	0	0	3	No	Yes	2	1	2	1	1	0	0	0	0	1	2	1	2	1	0	-2	0	-1	I have never considered taking a Leave of Absence from school for my personal well-being
R_24IqEA8V0c8xiv5	100	Have begun participating in Core Clerkships (usually 3rd Year, occasionally 2nd Year or MD/PhD)		Clinical	25 - 27	22-27	Female	Non-Male	Caucasian		White	No	No	Never Married		Pediatrics		Low	0.5	Moderate	1	1	0	1	0	1	0	4	Yes	Yes	1	1	2	1	2	0	0	0	0	1	1	1	2	1	1	-2	-1	-1	I have never considered taking a Leave of Absence from school for my personal well-being
R_BYsoeYHs6M4bMhr	100	Have completed Core Clerkships (usually 4th Year, occasionally 3rd Year or MD/PhD)		Post-Clinical	28 - 31	≥28	Female	Non-Male	Caucasian		White	No	No	Married	Between $100K and $300K	Family Medicine		Low	1	High	0	1	1	0	1	1	0	4	Yes	Yes	2	1	0	1	2	1	0	0	1	1	1	1	0	0	1	0	1	0	I have never considered taking a Leave of Absence from school for my personal well-being
R_0Bdl933kfnOFr0Z	100	Pre-Clinical Coursework (usually 1st Year, occasionally 2nd Year or MD/PhD)		Pre-Clinical	>32	≥28	Other	Non-Male	Asian		Asian	No	No	Married	Between $20K and $100K	Emergency Medicine		Mod	0.75	High	0	0	0	1	1	0	0	2	No	No	2	2	2	2	2	2	0	0	1	2	0	2	2	1	0	-1	0	0	I have never considered taking a Leave of Absence from school for my personal well-being
R_2X4WTbjdG2aGjta	100	Have begun participating in Core Clerkships (usually 3rd Year, occasionally 2nd Year or MD/PhD)		Clinical	22 - 24	22-27	Female	Non-Male	Caucasian		White	No	No	Never Married	Between $100K and $300K	Obstetrics and Gynecology		Mod	0.5	Moderate	1	1	0	1	0	1	1	5	Yes	Yes	2	2	1	1	1	2	1	0	0	1	0	1	1	1	0	1	0	-1	I have never considered taking a Leave of Absence from school for my personal well-being
R_3O2DDgAysGPUhUG	100	Other:	In 2nd year. We do a combo of clinical and book work for the first 2 years	Other	22 - 24	22-27	Female	Non-Male	Black/African		Black/African	Yes	No	Never Married	Between $20K and $100K	Obstetrics and Gynecology		Mod	0.75	High	1	1	1	1	1	1	1	7	Yes	Yes	2	1	1	1	1	1	1	0	0	1	1	0	1	1	0	-1	-1	-1	I have never considered taking a Leave of Absence from school for my personal well-being
R_22S14inKTUUwRuB	100	Have completed Core Clerkships (usually 4th Year, occasionally 3rd Year or MD/PhD)		Post-Clinical	28 - 31	≥28	Male	Male	Caucasian		White	No	No	Married	>$300K	Anesthesiology		Low	1	High	0	1	0	0	0	0	0	1	No	Yes	2	1	1	1	2	1	1	1	1	2	1	0	0	0	0	1	1	1	I have never considered taking a Leave of Absence from school for my personal well-being
R_3p4Rge7jsPJQF7W	100	Have completed Core Clerkships (usually 4th Year, occasionally 3rd Year or MD/PhD)		Post-Clinical	>32	≥28	Male	Male	Caucasian		White	No	No	Married	Between $100K and $300K	Emergency Medicine		Mod	0.5	Moderate	1	1	1	0	1	1	0	5	Yes	Yes	2	1	1	2	1	1	0	0	0	1	1	1	1	2	0	0	1	-1	I have considered taking a Leave of Absence from school for my personal well-being
R_32L0trBcppbvihi	100	Pre-Clinical Coursework (usually 1st Year, occasionally 2nd Year or MD/PhD)		Pre-Clinical	25 - 27	22-27	Female	Non-Male	Caucasian		White	No	Yes	Married	Between $100K and $300K	Neurosurgery		High	0.75	High	1	0	1	1	1	1	0	5	Yes	Yes	2	1	2	1	1	1	0	1	0	0	1	1	1	1	1	-1	-1	-2	I have never considered taking a Leave of Absence from school for my personal well-being
R_28Tdb0QvUk5g8D2	100	Pre-Clinical Coursework (usually 1st Year, occasionally 2nd Year or MD/PhD)		Pre-Clinical	25 - 27	22-27	Female	Non-Male	Caucasian		White	No	No	Never Married	Between $20K and $100K	Pediatrics		Low	0.25	Low	1	0	0	0	0	1	0	2	No	Yes	2	1	0	0	1	2	1	0	0	1	0	0	0	0	0	0	0	0	I have never considered taking a Leave of Absence from school for my personal well-being
R_3EQKiMrJNeCWAai	100	Have begun participating in Core Clerkships (usually 3rd Year, occasionally 2nd Year or MD/PhD)		Clinical	22 - 24	22-27	Male	Male	Caucasian		White	No	No	Never Married	Between $20K and $100K	Internal Medicine		Low	0.75	High	0	0	0	0	1	0	0	1	No	No	2	2	2	1	2	1	1	0	0	1	1	1	2	1	1	0	1	0
R_3HXptNAdecxfECt	100	Pre-Clinical Coursework (usually 1st Year, occasionally 2nd Year or MD/PhD)		Pre-Clinical	25 - 27	22-27	Female	Non-Male	Caucasian		White	No	No	Never Married	Between $20K and $100K	Neurology		Mod	0.5	Moderate	0	1	0	0	1	1	0	3	No	Yes	2	1	2	1	2	1	1	0	0	1	1	0	2	1	1	1	-1	-1	I have never considered taking a Leave of Absence from school for my personal well-being
R_2VdOEC9f2Ai9as3	100	Have begun participating in Core Clerkships (usually 3rd Year, occasionally 2nd Year or MD/PhD)		Clinical	25 - 27	22-27	Female	Non-Male	Caucasian		White	No	No	Never Married	Between $100K and $300K	Anesthesiology		Low	0.75	High	1	1	1	1	0	1	0	5	Yes	Yes	2	2	1	1	1	1	1	0	0	0	1	1	1	1	1	-1	-2	-2	I have considered taking a Leave of Absence from school for my personal well-being
R_7VcVOQdt4GNqoet	100	Have completed Core Clerkships (usually 4th Year, occasionally 3rd Year or MD/PhD)		Post-Clinical	25 - 27	22-27	Female	Non-Male	Caucasian		White	No	No	Married	<$20K	Physical Medicine and Rehabilitation		Low	0.75	High	0	0	1	0	1	1	0	3	No	No	2	2	2	2	2	1	1	0	1	2	1	1	2	1	0	-1	-1	0	I have never considered taking a Leave of Absence from school for my personal well-being
R_3DpBbcO0yLyjSL2	100	Have completed Core Clerkships (usually 4th Year, occasionally 3rd Year or MD/PhD)		Post-Clinical	25 - 27	22-27	Male	Male	Asian		Asian	No	No	Never Married	Between $20K and $100K	Emergency Medicine		Mod	1	High	1	1	1	1	1	1	0	6	Yes	Yes	2	1	0	2	2	2	0	0	1	1	0	1	0	1	1	-2	-2	-2	I have considered taking a Leave of Absence from school for my personal well-being
R_3fZ8iGaNeuao3vp	100	Pre-Clinical Coursework (usually 1st Year, occasionally 2nd Year or MD/PhD)		Pre-Clinical	25 - 27	22-27	Female	Non-Male	Black/African		Black/African	Yes	No	Divorced	Between $20K and $100K	Orthopaedic Surgery		High	0.5	Moderate	0	0	0	0	1	1	0	2	No	No	2	1	2	2	2	2	1	1	0	1	0	0	1	2	1	0	0	0	I have never considered taking a Leave of Absence from school for my personal well-being
R_Zt6otCW7C4pMR8d	100	Have completed Core Clerkships (usually 4th Year, occasionally 3rd Year or MD/PhD)		Post-Clinical	25 - 27	22-27	Female	Non-Male	Caucasian		White	No	No	Married	<$20K	Physical Medicine and Rehabilitation		Low	0.75	High	0	0	0	0	0	1	0	1	No	No	2	2	1	1	2	1	1	0	1	2	1	1	1	0	0	0	0	1	I have never considered taking a Leave of Absence from school for my personal well-being
R_1mC2Lxnvx05Xdm7	100	Have begun participating in Core Clerkships (usually 3rd Year, occasionally 2nd Year or MD/PhD)		Clinical	25 - 27	22-27	Female	Non-Male	Caucasian		White	No	Yes	Never Married	Between $100K and $300K	Emergency Medicine		Mod	1	High	1	0	0	0	0	1	1	3	No	Yes	2	2	2	2	2	1	1	0	1	2	1	1	2	1	0	-1	0	0	I have never considered taking a Leave of Absence from school for my personal well-being
R_cBhRIlg4bP5m8y5	100	Have begun participating in Core Clerkships (usually 3rd Year, occasionally 2nd Year or MD/PhD)		Clinical	25 - 27	22-27	Male	Male	Caucasian		White	No	No	Never Married	<$20K	Neurology	0	Mod	0.25	Low	0	0	0	1	0	1	0	2	No		2	1	2	2	2	2	1	0	2	2	0	0	2	0	0	1	1	1	I have never considered taking a Leave of Absence from school for my personal well-being
R_9uDNPzR72fEMjoB	100	Have completed Core Clerkships (usually 4th Year, occasionally 3rd Year or MD/PhD)		Post-Clinical	28 - 31	≥28	Female	Non-Male	Other:		Other	No	No	Never Married	Between $100K and $300K	Pediatrics		Low	1	High	0	0	0	0	1	0	0	1	No	No	2	2	2	2	2	2	1	0	0	1	0	1	2	2	1	-1	-2	-1	I have never considered taking a Leave of Absence from school for my personal well-being
R_1HeNjaZuUsU2zVq	100	Have begun participating in Core Clerkships (usually 3rd Year, occasionally 2nd Year or MD/PhD)		Clinical	>32	≥28	Male	Male	Caucasian		White	No	No	Divorced	Between $20K and $100K	Emergency Medicine		Mod	0.5	Moderate	0	0	0	0	1	1	0	2	No	No	2	2	1	2	2	1	1	1	2	2	1	1	0	0	0	0	1	-1	I have never considered taking a Leave of Absence from school for my personal well-being
R_22WGCwhpbRPjJ50	100	Pre-Clinical Coursework (usually 1st Year, occasionally 2nd Year or MD/PhD)		Pre-Clinical	28 - 31	≥28	Female	Non-Male	Asian		Asian	No	No	Never Married	Between $100K and $300K	Ophthalmology	0	Mod	0.75	High	1	1	1	0	1	1	1	6	Yes	Yes	2	1	1	0	2	2	0	0	0	0	0	1	1	0	2	-2	-1	-2	I have never considered taking a Leave of Absence from school for my personal well-being
R_31t2W0VROj5IEOg	100	Have begun participating in Core Clerkships (usually 3rd Year, occasionally 2nd Year or MD/PhD)		Clinical	22 - 24	22-27	Female	Non-Male	Caucasian		White	No	No	Never Married	Between $100K and $300K	Pediatrics		Low	0.75	High	1	1	1	1	1	1	0	6	Yes	Yes	2	1	1	1	2	1	0	0	0	1	1	1	1	1	1	-1	-1	-1	I have never considered taking a Leave of Absence from school for my personal well-being
R_1meCWIDfcgxiKSF	100	Have begun participating in Core Clerkships (usually 3rd Year, occasionally 2nd Year or MD/PhD)		Clinical	22 - 24	22-27	Female	Non-Male	Caucasian		White	No	No	Never Married	Between $100K and $300K	Pediatrics		Low	0.75	High	1	1	0	1	1	1	0	5	Yes	Yes	2	2	1	1	2	1	1	0	0	2	1	1	1	1	0	0	-2	-1	I have never considered taking a Leave of Absence from school for my personal well-being
R_1ghWWOUtTwA4hYA	100	Pre-Clinical Coursework (usually 1st Year, occasionally 2nd Year or MD/PhD)		Pre-Clinical	28 - 31	≥28	Female	Non-Male	Asian		Asian	No	No	Never Married	Between $100K and $300K	Undecided	#REF!		0	Low	1	1	1	0	1	1	1	6	Yes	Yes	2	2	2	1	1	2	1	1	0	1	0	1	1	1	0	-2	-2	-2	I have considered taking a Leave of Absence from school for my personal well-being
R_3smCSkbrDqKQQVY	100	Other:	1st Year Student however we do have clinic time 8 hours/wk	Pre-Clinical	25 - 27	22-27	Female	Non-Male	Caucasian		White	No	No	Never Married	Between $20K and $100K	Neurology		Mod	0.5	Moderate	1	0	0	1	1	0	0	3	No	Yes	1	1	0	0	2	1	0	0	0	1	0	1	0	0	1	-1	-1	-1	I have never considered taking a Leave of Absence from school for my personal well-being
R_2qmVc8uHIQehcr0	100	Have completed Core Clerkships (usually 4th Year, occasionally 3rd Year or MD/PhD)		Post-Clinical	28 - 31	≥28	Female	Non-Male	Caucasian		White	No	No	Married	Between $100K and $300K	Psychiatry		Low	1	High	0	0	0	0	0	0	0	0	No	No	2	2	2	2	2	2	2	2	2	2	0	0	0	0	0	0	0	0	I have never considered taking a Leave of Absence from school for my personal well-being
R_RWgzi0jSTpWc7qp	100	Have begun participating in Core Clerkships (usually 3rd Year, occasionally 2nd Year or MD/PhD)		Clinical	22 - 24	22-27	Female	Non-Male	Caucasian		White	No	No	Never Married	Between $100K and $300K	Family Medicine		Low	0.75	High	1	1	0	0	0	1	1	4	Yes	Yes	2	1	0	1	2	2	0	0	0	1	0	1	0	1	1	-1	-2	-1	I have never considered taking a Leave of Absence from school for my personal well-being
R_TbIOWdhKrZGt9e1	100	Have begun participating in Core Clerkships (usually 3rd Year, occasionally 2nd Year or MD/PhD)		Clinical	22 - 24	22-27	Male	Male	Caucasian		White	No	No	Never Married	Between $100K and $300K	Emergency Medicine		Mod	0.75	High	1	0	0	1	1	0	0	3	No	Yes	1	1	1	2	1	1	0	0	2	1	0	1	1	0	0	-1	1	0	I have never considered taking a Leave of Absence from school for my personal well-being
R_2vcZ8fbdpzd3bqT	100	Have begun participating in Core Clerkships (usually 3rd Year, occasionally 2nd Year or MD/PhD)		Clinical	22 - 24	22-27	Female	Non-Male	Caucasian		White	No	No	Never Married	Between $100K and $300K	Internal Medicine		Low	0.5	Moderate	1	1	1	0	1	1	0	5	Yes	Yes	2	2	1	1	1	1	0	0	0	1	1	2	1	1	0	-2	-1	-1	I have never considered taking a Leave of Absence from school for my personal well-being
R_t0dRxrTQL3tiTIZ	100	Other:	M1: Shared discovering curriculum, clinical placement and preclinical work side by side	Pre-Clinical	<21	≤21	Female	Non-Male	Asian		Asian	No	No	Never Married	Between $20K and $100K	Internal Medicine		Low	0.75	High	1	0	0	0	1	1	0	3	No	Yes	2	1	1	1	1	1	1	0	0	1	1	0	1	1	0	-1	1	1	I have never considered taking a Leave of Absence from school for my personal well-being
R_2TTC3SZq3cT06AG	100	Other:		Other	Greater than or equal to 32	≥28	I'd Prefer Not to Say		Other:		Other	No	I'd Prefer Not to Say	Married	I'd Prefer Not to Say	Pathology		Low	0.75	High	1	1	1	1	1	1	1	7	Yes	Yes	1	1	1	1	1	1	1	1	1	1	0	0	0	0	0	0	0	0	I have considered taking a Leave of Absence from school for my personal well-being
R_1esjV4idhL7eezs	100	Have completed Core Clerkships (usually 4th Year, occasionally 3rd Year or MD/PhD)		Post-Clinical	28 - 31	≥28	Male	Male	Asian		Asian	No	No	Married	Between $100K and $300K	Radiology-Interventional		High	1	High	0	0	0	0	0	1	0	1	No	No	2	2	2	2	2											2	0	2	I have never considered taking a Leave of Absence from school for my personal well-being
R_DCaaInJANfCpfSp	100	Pre-Clinical Coursework (usually 1st Year, occasionally 2nd Year or MD/PhD)		Pre-Clinical	22 - 24	22-27	Male	Male	Caucasian		White	No	No	Never Married	Between $20K and $100K	Surgery		Mod	0.5	Moderate	1	1	1	0	1	1	0	5	Yes	Yes	2	2	2	2	2	1	1	0	0	0	1	1	2	2	2	0	0	0	I have never considered taking a Leave of Absence from school for my personal well-being
R_eFdwqlZmgiCTnnb	100	Pre-Clinical Coursework (usually 1st Year, occasionally 2nd Year or MD/PhD)		Pre-Clinical	22 - 24	22-27	Male	Male	Caucasian		White	No	No	Never Married	Between $20K and $100K	Radiology-Interventional		High	0	Low	0	0	0	1	0	0	0	1	No	No	2	2	2	1	1	1	1	0	0	1	1	1	2	1	0	-1	-1	-1	I have never considered taking a Leave of Absence from school for my personal well-being
R_b9P0rt8FkpvaGfn	100	Have begun participating in Core Clerkships (usually 3rd Year, occasionally 2nd Year or MD/PhD)		Clinical	>32	≥28	Female	Non-Male	Caucasian		White	No	No	Married	Between $20K and $100K	Family Medicine		Low	1	High	0	0	0	0	0	0	0	0	No	No	2	2	1	1	2											0	1	1	I have never considered taking a Leave of Absence from school for my personal well-being
R_2ruAgnvQnmLVRXT	100	Pre-Clinical Coursework (usually 1st Year, occasionally 2nd Year or MD/PhD)		Pre-Clinical	22 - 24	22-27	Female	Non-Male	Caucasian		White	No	No	Never Married	Between $20K and $100K	Plastic Surgery		High	0.75	High	1	0	1	1	1	1	1	6	Yes	Yes	2	1	1	1	1	1	0	0	0	1	1	1	1	1	0	0	-1	-1	I have never considered taking a Leave of Absence from school for my personal well-being
R_DqlS1iZZahtc209	100	Have begun participating in Core Clerkships (usually 3rd Year, occasionally 2nd Year or MD/PhD)		Clinical	25 - 27	22-27	Female	Non-Male	Hispanic/Latinx		Hispanic/Latinx	Yes	No	Never Married	I'd Prefer Not to Say	Emergency Medicine		Mod	0.75	High	1	1	0	1	1	1	0	5	Yes	Yes	1	1	1	1	1	0	0	0	0	0	1	1	1	1	1	0	-1	-1	I have never considered taking a Leave of Absence from school for my personal well-being
R_1NDfLwjzSifdB9w	100	Have completed Core Clerkships (usually 4th Year, occasionally 3rd Year or MD/PhD)		Post-Clinical	25 - 27	22-27	Female	Non-Male	Caucasian		White	No	No	Never Married	<$20K	Obstetrics and Gynecology		Mod	1	High	1	1	0	0	0	0	0	2	No	Yes	2	2	2	1	2	1	1	1	0	1	1	1	1	1	1	-1	-1	-1	I have never considered taking a Leave of Absence from school for my personal well-being
R_vDGpdAVFZE5dyWB	100	Other:	Early Clinical Experience - 1st year, in clinic as Medical Assistant	Pre-Clinical	22 - 24	22-27	Female	Non-Male	Caucasian		White	No	No	Never Married	<$20K	Obstetrics and Gynecology		Mod	0.5	Moderate	1	0	1	1	1	1	0	5	Yes	Yes	2	2	2	0	1	1	1	1	0	1	1	1	1	0	0	-1	1	-1	I have never considered taking a Leave of Absence from school for my personal well-being
R_3dPPs16QVpL0KSW	100	Have completed Core Clerkships (usually 4th Year, occasionally 3rd Year or MD/PhD)		Post-Clinical	22 - 24	22-27	Female	Non-Male	Caucasian		White	No	No	Never Married	<$20K	Obstetrics and Gynecology		Mod	1	High	1	1	0	0	1	1	0	4	Yes	Yes	2	1	2	1	2	2	0	1	0	2	0	1	1	1	0	-1	-1	-1	I have never considered taking a Leave of Absence from school for my personal well-being
R_UsCgMenthGUHAK5	100	Have begun participating in Core Clerkships (usually 3rd Year, occasionally 2nd Year or MD/PhD)		Clinical	28 - 31	≥28	Male	Male	Caucasian		White	No	No	Never Married	Between $100K and $300K	Neurosurgery		High	1	High	0	0	0	0	0	0	0	0	No	No	2	2	2	1	1	1	1	1	0	1	1	1	1	1	0	-1	0	1	I have never considered taking a Leave of Absence from school for my personal well-being
R_1Thc8B8ekqw24DL	100	Other:	Clinical coursework and clinical rotations as a first year medical student	Pre-Clinical	22 - 24	22-27	Female	Non-Male	Other:	Middle Eastern	White	No	No	Never Married	Between $20K and $100K	Surgery	0	Mod	0.75	High	1	0	1	0	1	1	1	5	Yes	Yes	2	1	2	1	1	1	0	0	0	1	1	1	2	1	0	-1	-2	-2	I have never considered taking a Leave of Absence from school for my personal well-being
R_2s4NUuTskZNq8OS	100	Pre-Clinical Coursework (usually 1st Year, occasionally 2nd Year or MD/PhD)		Pre-Clinical	22 - 24	22-27	Female	Non-Male	Caucasian		White	No	No	Never Married	Between $20K and $100K	Emergency Medicine		Mod	0.75	High	0	0	0	1	1	1	0	3	No	No	2	1	2	1	2	0	0	0	1	2	2	1	2	0	0	-1	-1	-1	I have never considered taking a Leave of Absence from school for my personal well-being
R_3CDgW4eA8bUOUNi	100	Have completed Core Clerkships (usually 4th Year, occasionally 3rd Year or MD/PhD)		Post-Clinical	25 - 27	22-27	Male	Male	Caucasian		White	No	No	Never Married	Between $20K and $100K	Plastic Surgery		High	1	High	0	0	0	0	0	1	0	1	No	No	2	1	1	2	1	1	0	0	1	1	1	1	1	1	0	0	1	-1	I have never considered taking a Leave of Absence from school for my personal well-being
R_1gBgCxpyWC3Drwt	100	Pre-Clinical Coursework (usually 1st Year, occasionally 2nd Year or MD/PhD)		Pre-Clinical	25 - 27	22-27	Female	Non-Male	Asian,Caucasian		Multiracial	No	Yes	Never Married	Between $20K and $100K	Emergency Medicine		Mod	0.5	Moderate	1	0	1	0	1	1	0	4	Yes	Yes	2	1	1	1	2	1	1	0	0	1	1	0	1	1	1	1	2	0	I have never considered taking a Leave of Absence from school for my personal well-being
R_Y9BBbhIDWLs9gat	100	Have begun participating in Core Clerkships (usually 3rd Year, occasionally 2nd Year or MD/PhD)		Clinical	28 - 31	≥28	Male	Male	Caucasian		White	No	No	Never Married	Between $100K and $300K	Emergency Medicine		Mod	0.75	High	1	1	1	1	0	1	0	5	Yes	Yes	2	1	1	1	1	1	1	2	0	1	1	0	-1	1	0	-1	0	-1	I have never considered taking a Leave of Absence from school for my personal well-being
R_1eJYMQWDj071Ual	100	Pre-Clinical Coursework (usually 1st Year, occasionally 2nd Year or MD/PhD)		Pre-Clinical	22 - 24	22-27	Male	Male	Caucasian		White	No	No	Married	Between $20K and $100K	Urology		High	0.5	Moderate	1	1	0	0	1	1	0	4	Yes	Yes	1	1	1	2	2	1	0	1	2	2	0	1	0	0	0	-1	-1	0	I have never considered taking a Leave of Absence from school for my personal well-being
R_2E44vo2QGpMTWcX	100	Have begun participating in Core Clerkships (usually 3rd Year, occasionally 2nd Year or MD/PhD)		Clinical	22 - 24	22-27	Male	Male	Caucasian		White	No	No	Married	<$20K	Pediatrics		Low	0.75	High	1	0	0	0	1	1	0	3	No	Yes	2	2	1	1	2	1	1	0	1	2	1	1	1	0	0	-1	-1	0	I have never considered taking a Leave of Absence from school for my personal well-being
R_3NSc2hCo36J6wCd	100	Other:	Non-traditional Curriculum- Integrated - 1st year	Pre-Clinical	22 - 24	22-27	Female	Non-Male	Caucasian		White	No	No	Never Married	I'd Prefer Not to Say	Radiology-Interventional		High	0.25	Low	1	1	1	0	1	1	1	6	Yes	Yes	2	2	2	1	1	1	1	0	0	0	1	1	2	1	1	-2	-1	-2	I have never considered taking a Leave of Absence from school for my personal well-being
R_3MRO6X2ltX4IWUE	100	Have completed Core Clerkships (usually 4th Year, occasionally 3rd Year or MD/PhD)		Post-Clinical	25 - 27	22-27	Female	Non-Male	Caucasian		White	No	No	Never Married	Between $100K and $300K	Family Medicine		Low	1	High	0	1	1	0	1	1	0	4	Yes	Yes	2	2	1	1	1	2	1	0	0	1	0	1	1	1	0	1	1	-1	I have considered taking a Leave of Absence from school for my personal well-being
R_2TT8LlwGvtJzKbG	100	Have completed Core Clerkships (usually 4th Year, occasionally 3rd Year or MD/PhD)		Post-Clinical	22 - 24	22-27	Female	Non-Male	Caucasian		White	No	I'd Prefer Not to Say	Never Married	Between $100K and $300K	Family Medicine		Low	1	High	0	1	0	0	0	1	0	2	No	Yes	2	2	2	2	2	1	1	1	0	1	1	1	1	2	1	2	1	-1	I have never considered taking a Leave of Absence from school for my personal well-being
R_O9wHkC0ePWwF6p3	100	Pre-Clinical Coursework (usually 1st Year, occasionally 2nd Year or MD/PhD)		Pre-Clinical	22 - 24	22-27	Female	Non-Male	Caucasian		White	No	No	Never Married	<$20K	Otolaryngology		High	0.25	Low	0	1	0	0	0	1	0	2	No	Yes	2	1	1	1	2	1	1	0	0	1	1	0	1	1	1	-1	-1	-1	I have never considered taking a Leave of Absence from school for my personal well-being
R_3m3pEiFXmKFiq9z	59	Have completed Core Clerkships (usually 4th Year, occasionally 3rd Year or MD/PhD)		Post-Clinical	25 - 27	22-27	Male	Male	Caucasian		White	No	No	Never Married	Between $100K and $300K	Family Medicine		Low	1	High	0	1	0	0	0	0	0	1	No	Yes
R_OOQ0eLluOWhLuFz	59	Have begun participating in Core Clerkships (usually 3rd Year, occasionally 2nd Year or MD/PhD)		Clinical	>32	≥28	Female	Non-Male	Hispanic/Latinx		Hispanic/Latinx	Yes	Yes	Never Married	Between $100K and $300K	Obstetrics and Gynecology		Mod	1	High	1	1	1	0	1	1	0	5	Yes	Yes
R_3Gxm6EutGHu9QAg	59	Pre-Clinical Coursework (usually 1st Year, occasionally 2nd Year or MD/PhD)		Pre-Clinical	22 - 24	22-27	Male	Male	Caucasian		White	No	No	Never Married	Between $20K and $100K	Orthopaedic Surgery		High	0.25	Low	1	1	1	1	1	1	0	6	Yes	Yes
R_8IaBTwWI7c8cjjr	59	Have completed Core Clerkships (usually 4th Year, occasionally 3rd Year or MD/PhD)		Post-Clinical	28 - 31	≥28	Female	Non-Male	Hispanic/Latinx		Hispanic/Latinx	Yes	Yes	Never Married	Between $100K and $300K	Psychiatry		Low	0.75	High	1	1	1	1	1	1	1	7	Yes	Yes
R_xFAmzNdITpn8Tfj	59	Pre-Clinical Coursework (usually 1st Year, occasionally 2nd Year or MD/PhD)		Pre-Clinical	22 - 24	22-27	Female	Non-Male	Caucasian		White	No	No	Never Married	Between $20K and $100K	Radiation Oncology		High	0.5	Moderate	0	0	0	0	0	1	0	1	No	No
R_PXxMEIPhzNVafIt	35	Have begun participating in Core Clerkships (usually 3rd Year, occasionally 2nd Year or MD/PhD)		Clinical																	1	1	1	1	1	1	1	7	Yes	Yes
R_2TGWcze5YWuHVUw	35	Pre-Clinical Coursework (usually 1st Year, occasionally 2nd Year or MD/PhD)		Pre-Clinical																	1	1	1	0	1	1	0	5	Yes	Yes
R_3j6WDVs3Ivh6kej	100	Pre-Clinical Coursework (usually 1st Year, occasionally 2nd Year or MD/PhD)		Pre-Clinical	22 - 24	22-27	Female	Non-Male	Caucasian		White	No	No	Never Married	Between $20K and $100K	Internal Medicine		Low	0.5	Moderate	1	0	1	0	0	1	0	3	No	Yes	1	1	2	1	2	1	0	0	0	1	0	1	2	1	1	-1	-1	-1	I have never considered taking a Leave of Absence from school for my personal well-being
R_1guSTjjqA0Acuif	100	Pre-Clinical Coursework (usually 1st Year, occasionally 2nd Year or MD/PhD)		Pre-Clinical	22 - 24	22-27	Female	Non-Male	Caucasian		White	No	No	Never Married	Between $20K and $100K	Psychiatry		Low	0.75	High	1	1	1	0	1	1	1	6	Yes	Yes	2	1	1	1	1	0	0	0	0	0	2	1	1	1	1	-2	-1	-2	I have considered taking a Leave of Absence from school for my personal well-being
R_3CIXONxLpa7MPyd	100	Have begun participating in Core Clerkships (usually 3rd Year, occasionally 2nd Year or MD/PhD)		Clinical	25 - 27	22-27	Female	Non-Male	Hispanic/Latinx		Hispanic/Latinx	Yes	No	Never Married	Between $100K and $300K	Family Medicine		Low	0.75	High	1	1	1	0	1	1	1	6	Yes	Yes	0	0	0	0	1	0	0	0	0	0	0	0	0	0	1	-2	-1	-2	I have considered taking a Leave of Absence from school for my personal well-being
R_2B5SrE7rNS8K57D	100	Pre-Clinical Coursework (usually 1st Year, occasionally 2nd Year or MD/PhD)		Pre-Clinical	22 - 24	22-27	Female	Non-Male	Caucasian		White	No	No	Never Married	Between $20K and $100K	Surgery		Mod	0.25	Low	1	0	0	0	1	1	0	3	No	Yes	2	2	2	1	1	1	0	1	0	1	1	2	1	1	0	-1	-1	-1	I have never considered taking a Leave of Absence from school for my personal well-being
R_2aksuR7IvCkePIw	100	Pre-Clinical Coursework (usually 1st Year, occasionally 2nd Year or MD/PhD)		Pre-Clinical	22 - 24	22-27	Female	Non-Male	Caucasian		White	No	No	Never Married	Between $20K and $100K	Obstetrics and Gynecology		Mod	0.5	Moderate	1	1	1	0	1	1	1	6	Yes	Yes	2	1	2	2	1	1	1	0	1	0	1	0	2	1	1	-1	-2	-1	I have never considered taking a Leave of Absence from school for my personal well-being
R_12m4TY20w4dyloW	100	Have begun participating in Core Clerkships (usually 3rd Year, occasionally 2nd Year or MD/PhD)		Clinical	25 - 27	22-27	Female	Non-Male	Caucasian		White	No	No	Never Married	Between $100K and $300K	Obstetrics and Gynecology		Mod	0.75	High	0	1	0	1	0	0	0	2	No	Yes	2	2	1	0	1	1	0	0	0	0	1	2	1	0	1	-1	-1	-1
R_zf0HhUM8zbauPLz	100	Pre-Clinical Coursework (usually 1st Year, occasionally 2nd Year or MD/PhD)		Pre-Clinical	22 - 24	22-27	Female	Non-Male	Asian		Asian	No	No	Never Married	Between $20K and $100K	Emergency Medicine		Mod	0.75	High	1	1	1	1	1	1	1	7	Yes	Yes	2	1	1	1	1	1	1	0	0	1	1	0	1	1	0	1	1	-1	I have never considered taking a Leave of Absence from school for my personal well-being
R_Ah7ku2WQ4nY8CFX	100	Pre-Clinical Coursework (usually 1st Year, occasionally 2nd Year or MD/PhD)		Pre-Clinical	22 - 24	22-27	Male	Male	Caucasian		White	No	No	Never Married	>$300K	Orthopaedic Surgery		High	0.75	High	0	0	0	0	0	0	0	0	No	No	2	1	2	1	1	1	0	0	0	1	1	1	2	1	0	-2	-1	1	I have never considered taking a Leave of Absence from school for my personal well-being
R_t0zvCratn1XvscN	100	Pre-Clinical Coursework (usually 1st Year, occasionally 2nd Year or MD/PhD)		Pre-Clinical	28 - 31	≥28	Female	Non-Male	Other:	Middle-Eastern	White	No	No	Married	Between $100K and $300K	Emergency Medicine		Mod	0.75	High	0	0	0	0	0	1	1	2	No	No	2	1	2	1	2											-1	-1	0	I have never considered taking a Leave of Absence from school for my personal well-being
R_1CIbXvqZx0CGuZZ	100	Have completed Core Clerkships (usually 4th Year, occasionally 3rd Year or MD/PhD)		Post-Clinical	28 - 31	≥28	Female	Non-Male	Caucasian		White	No	No	Never Married	Between $20K and $100K	Neurology		Mod	1	High	0	1	0	0	0	1	0	2	No	Yes	2	1	0	2	2	1	1	0	1	1	1	0	0	1	1	-1	-2	-1	I have never considered taking a Leave of Absence from school for my personal well-being
R_1i80KcwoBR16phR	100	Have begun participating in Core Clerkships (usually 3rd Year, occasionally 2nd Year or MD/PhD)		Clinical	22 - 24	22-27	Female	Non-Male	Asian		Asian	No	No	Never Married	<$20K	Obstetrics and Gynecology		Mod	0.75	High	1	1	1	0	1	1	1	6	Yes	Yes	2	1	0	1	2	1	1	0	0	2	1	0	0	1	0	-1	0	-2	I have never considered taking a Leave of Absence from school for my personal well-being
R_1gIIOUWNs3Zosnh	100	Pre-Clinical Coursework (usually 1st Year, occasionally 2nd Year or MD/PhD)		Pre-Clinical	22 - 24	22-27	Male	Male	Caucasian		White	No	No	Never Married	Between $20K and $100K	Internal Medicine		Low	0.25	Low	0	0	0	0	0	1	0	1	No	No	2	2	2	1	1	2	1	1	0	1	0	1	1	1	0	1	2	1	I have never considered taking a Leave of Absence from school for my personal well-being
R_1laU7yzEi54qXv5	100	Have begun participating in Core Clerkships (usually 3rd Year, occasionally 2nd Year or MD/PhD)		Clinical	>32	≥28	Male	Male	Caucasian		White	No	No	Never Married	Between $100K and $300K	Psychiatry		Low	0.5	Moderate	1	0	0	0	1	1	0	3	No	Yes	2	2	2	2	2	1	1	0	0	1	1	1	2	2	1	1	1	2	I have never considered taking a Leave of Absence from school for my personal well-being
R_1mfTlerepOkGiJO	100	Have begun participating in Core Clerkships (usually 3rd Year, occasionally 2nd Year or MD/PhD)		Clinical	22 - 24	22-27	Female	Non-Male	Caucasian		White	No	No	Never Married	Between $20K and $100K	Family Medicine		Low	1	High	0	1	0	1	1	1	0	4	Yes	Yes	2	2	2	1	1	1	0	0	0	1	1	2	2	1	0	-1	1	-1	I have never considered taking a Leave of Absence from school for my personal well-being
R_3EFivedY3lIt7j9	100	Other:	1st year, but we are already in clinical rotations.	Pre-Clinical	22 - 24	22-27	Male	Male	Caucasian		White	No	No	Never Married	Between $20K and $100K	Pediatrics		Low	0.5	Moderate	0	0	0	1	0	1	0	2	No	No	2	1	1	1	1	1	0	0	0	0	1	1	1	1	1	-1	-1	-1	I have never considered taking a Leave of Absence from school for my personal well-being
R_RlyB1WfGoIU4fGp	100	Have begun participating in Core Clerkships (usually 3rd Year, occasionally 2nd Year or MD/PhD)		Clinical	25 - 27	22-27	Male	Male	Caucasian		White	No	No	Never Married	Between $100K and $300K	Surgery		Mod	0.75	High	1	0	1	0	0	0	0	2	No	Yes	2	2	1	2	2	1	1	0	1	1	1	1	1	1	1	-1	0	0	I have never considered taking a Leave of Absence from school for my personal well-being
R_22y2WgujZhG16hn	100	Pre-Clinical Coursework (usually 1st Year, occasionally 2nd Year or MD/PhD)		Pre-Clinical	25 - 27	22-27	Other	Non-Male	Caucasian		White	No	Yes	Never Married	Between $20K and $100K	Internal Medicine	#REF!	Low	0.75	High	1	0	0	0	1	1	0	3	No	Yes	2	1	0	0	2	2	1	0	0	2	0	0	0	0	0	2	-1	0	I have never considered taking a Leave of Absence from school for my personal well-being
R_2xKauNVnci6QzlB	100	Other:	2nd year, no clerkships, but many clinical experiences	Pre-Clinical	>32	≥28	Female	Non-Male	Caucasian		White	No	No	Married	<$20K	Emergency Medicine		Mod	1	High	1	1	1	0	1	1	1	6	Yes	Yes	2	1	2	1	2	1	0	0	0	2	1	1	2	1	0	-2	-2	-2	I have never considered taking a Leave of Absence from school for my personal well-being
R_1oaHjvUZyaTLVyg	100	Pre-Clinical Coursework (usually 1st Year, occasionally 2nd Year or MD/PhD)		Pre-Clinical	22 - 24	22-27	Female	Non-Male	Asian		Asian	No	Yes	Never Married	I'm Not Sure	Pediatrics		Low	0.75	High	1	1	1	0	1	1	1	6	Yes	Yes	2	1	1	0	1	1	1	0	0	1	1	0	1	0	0	-1	1	-1	I have never considered taking a Leave of Absence from school for my personal well-being
R_2ydYKfSFQMGCax0	100	Have completed Core Clerkships (usually 4th Year, occasionally 3rd Year or MD/PhD)		Post-Clinical	25 - 27	22-27	Male	Male	Asian		Asian	No	No	Married	Between $100K and $300K	Internal Medicine		Low	0.75	High	1	0	0	1	1	0	0	3	No	Yes	2	2	2	2	2	1	1		2	1	1	1		0	1	-1	-1	0	I have never considered taking a Leave of Absence from school for my personal well-being
R_1ODlHKdMVI3VIO1	100	Have completed Core Clerkships (usually 4th Year, occasionally 3rd Year or MD/PhD)		Post-Clinical	22 - 24	22-27	Other	Non-Male	Asian		Asian	No	No	Never Married	Between $100K and $300K	Emergency Medicine		Mod	1	High	1	1	1	1	1	1	1	7	Yes	Yes	1	0	0	1	0											-2	-2	-2	I have considered taking a Leave of Absence from school for my personal well-being
R_25Z28uhkRx5pmNz	100	Have completed Core Clerkships (usually 4th Year, occasionally 3rd Year or MD/PhD)		Post-Clinical	28 - 31	≥28	Male	Male	Black/African		Black/African	Yes	No	Never Married	Between $100K and $300K	Medicine-Pediatrics		Mod	1	High	0	1	0	0	0	0	0	1	No	Yes	2	1	2	1	2	0	0	0	1	2	2	1	2	0	0	0	1	0	I have never considered taking a Leave of Absence from school for my personal well-being
R_2y70WoenGvE1glb	100	Have completed Core Clerkships (usually 4th Year, occasionally 3rd Year or MD/PhD)		Post-Clinical	25 - 27	22-27	Female	Non-Male	Caucasian		White	No	Yes	Never Married	<$20K	Internal Medicine		Low	1	High	1	1	1	0	0	1	1	5	Yes	Yes	2	2	0	2	2	2	1	0	1	1	0	1	0	1	1	-2	-2	-2	I have considered taking a Leave of Absence from school for my personal well-being
R_1jB27XUK5coNlI3	100	Pre-Clinical Coursework (usually 1st Year, occasionally 2nd Year or MD/PhD)		Pre-Clinical	22 - 24	22-27	Female	Non-Male	Caucasian		White	No	No	Never Married	Between $100K and $300K	Surgery		Mod	0.75	High	1	0	1	1	1	1	0	5	Yes	Yes	2	2	1	1	1	1	1	1	0	0	1	1	0	1	1	-2	-2	1	I have never considered taking a Leave of Absence from school for my personal well-being
R_RLj8HJrx68dui53	100	Pre-Clinical Coursework (usually 1st Year, occasionally 2nd Year or MD/PhD)		Pre-Clinical	>32	≥28	Male	Male	Caucasian		White	No	No	Married	Between $100K and $300K	Internal Medicine		Low	0.25	Low	1	0	1	0	0	1	1	4	Yes	Yes	2	2	2	2	2	1	1	0	0	0	1	1	2	2	2	0	-1	-1	I have never considered taking a Leave of Absence from school for my personal well-being
R_27ec0XHvYijeOBy	100	Have completed Core Clerkships (usually 4th Year, occasionally 3rd Year or MD/PhD)		Post-Clinical	>32	≥28	Female	Non-Male	Caucasian		White	No	No	Married	>$300K	Anesthesiology		Low	1	High	1	1	1	1	1	1	1	7	Yes	Yes	2	2	2	2	2	0	0	0	0	2	2	2	2	2	0	-2	-2	-2	I have taken a Leave of Absence from school for my personal well-being
R_UbCMSuERpQ7FVFD	100	Currently on a Gap Year (e.g. Research, MBA, MPH, etc.)		Other	25 - 27	22-27	Male	Male	Caucasian		White	No	No	Never Married	I'm Not Sure	Neurology		Mod	0.75	High	1	0	1	0	1	1	0	4	Yes	Yes	1	0	0	1	2	1	0	0	1	2	0	0	0	0	0	-1	-1	-1	I have never considered taking a Leave of Absence from school for my personal well-being
R_3irIFLsxi2zubz8	100	Pre-Clinical Coursework (usually 1st Year, occasionally 2nd Year or MD/PhD)		Pre-Clinical	25 - 27	22-27	Female	Non-Male	Asian		Asian	No	No	Never Married	<$20K	Ophthalmology		Mod	0.5	Moderate	1	1	1	0	1	1	0	5	Yes	Yes	2	2	0	1	2		0	0	0	1		2	0	1	1	-2	-1	-1	I have never considered taking a Leave of Absence from school for my personal well-being
R_25ZKGIlk0NmuBBv	100	Have begun participating in Core Clerkships (usually 3rd Year, occasionally 2nd Year or MD/PhD)		Clinical	22 - 24	22-27	Male	Male	Caucasian		White	No	No	Never Married	Between $100K and $300K	Pediatrics		Low	1	High	1	1	1	1	1	1	1	7	Yes	Yes	1	1	1	1	1	0	0	0	0	0	1	1	1	1	1	-2	-2	-2	I have considered taking a Leave of Absence from school for my personal well-being
R_4Njrq9FvEJ1FwKl	100	Pre-Clinical Coursework (usually 1st Year, occasionally 2nd Year or MD/PhD)		Pre-Clinical	22 - 24	22-27	Male	Male	Caucasian		White	No	No	Never Married	Between $20K and $100K	Otolaryngology		High	0.5	Moderate	1	1	1	0	1	1	0	5	Yes	Yes	2	1	0	1	2	2	0	0	0	0	0	1	0	1	2	-1	-1	-1	I have never considered taking a Leave of Absence from school for my personal well-being
R_2eVZc9twrJ7YYee	100	Have begun participating in Core Clerkships (usually 3rd Year, occasionally 2nd Year or MD/PhD)		Clinical	22 - 24	22-27	Female	Non-Male	Caucasian		White	No	No	Never Married	Between $100K and $300K	Dermatology		High	0.75	High	1	1	1	0	1	1	0	5	Yes	Yes	2	2	0	0	0	1	2	0	0	0	1	0	0	0	0	-1	-2	-1	I have never considered taking a Leave of Absence from school for my personal well-being
R_SHH1mYa6DT55AMF	100	Pre-Clinical Coursework (usually 1st Year, occasionally 2nd Year or MD/PhD)		Pre-Clinical	22 - 24	22-27	Female	Non-Male	Caucasian		White	No	No	Never Married	<$20K	Emergency Medicine		Mod	0.5	Moderate	1	1	1	0	1	1	1	6	Yes	Yes	2	1	1	2	2	1	0	0	0	1	1	1	1	2	1	-1	-2	-1	I have never considered taking a Leave of Absence from school for my personal well-being
R_1liv7SkhXU4cwnK	100	Pre-Clinical Coursework (usually 1st Year, occasionally 2nd Year or MD/PhD)		Pre-Clinical	22 - 24	22-27	Male	Male	Caucasian		White	No	No	Married	Between $20K and $100K	Family Medicine		Low	0.25	Low	0	0	0	0	0	1	0	1	No	No	1	1	0	2	2	0	0	0	1	2	1	1	0	1	0	0	0	1	I have never considered taking a Leave of Absence from school for my personal well-being
R_2XjIrlDj1HU8RFf	100	Pre-Clinical Coursework (usually 1st Year, occasionally 2nd Year or MD/PhD)		Pre-Clinical	25 - 27	22-27	Female	Non-Male	Caucasian		White	No	No	Never Married	Between $100K and $300K	Neurology		Mod	0.5	Moderate	1	1	0	0	1	1	1	5	Yes	Yes	2	1	1	1	2	1	0	1	0	1	1	1	0	1	1	-2	-1	-2	I have never considered taking a Leave of Absence from school for my personal well-being
R_3PNWztHD7Hu0hQn	100	Pre-Clinical Coursework (usually 1st Year, occasionally 2nd Year or MD/PhD)		Pre-Clinical	25 - 27	22-27	Male	Male	Prefer Not to Answer		Prefer Not to Answer		No	Never Married	I'd Prefer Not to Say	Radiology-Interventional		High	0.5	Moderate	1	1	1	0	0	1	0	4	Yes	Yes	2	2	1	1	2	2	1	0	0	0	0	1	1	1	2	-1	-2	-1	I have never considered taking a Leave of Absence from school for my personal well-being
R_2VezpViwz2yxOwe	100	Pre-Clinical Coursework (usually 1st Year, occasionally 2nd Year or MD/PhD)		Pre-Clinical	22 - 24	22-27	Female	Non-Male	Caucasian		White	No	No	Never Married	Between $100K and $300K	Internal Medicine		Low	0.75	High	1	0	0	1	0	1	0	3	No	Yes	2	1	2	1	2		1	1	1	2		0	1	0	0	0	-1	-1	I have never considered taking a Leave of Absence from school for my personal well-being
R_1Nnu30o1Y51reuz	100	Have completed Core Clerkships (usually 4th Year, occasionally 3rd Year or MD/PhD)		Post-Clinical	28 - 31	≥28	Female	Non-Male	Caucasian		White	No	No	Never Married	Between $100K and $300K	Psychiatry		Low	1	High	0	1	0	0	0	1	0	2	No	Yes	2	2	2	1	1	2	1	1	0	0	0	1	1	1	1	1	-1	-2	I have never considered taking a Leave of Absence from school for my personal well-being
R_3JC2XVi8cQrXVMx	100	Pre-Clinical Coursework (usually 1st Year, occasionally 2nd Year or MD/PhD)		Pre-Clinical	25 - 27	22-27	Female	Non-Male	Caucasian		White	No	No	Never Married	Between $20K and $100K	Obstetrics and Gynecology		Mod	0.25	Low	1	1	1	0	1	1	0	5	Yes	Yes	2	2	2	2	1	2	1	0	0	1	0	1	2	2	0	0	-1	-1	I have never considered taking a Leave of Absence from school for my personal well-being
R_6zBe2f5BlFDKlXz	100	Pre-Clinical Coursework (usually 1st Year, occasionally 2nd Year or MD/PhD)		Pre-Clinical	22 - 24	22-27	Female	Non-Male	Caucasian		White	No	No	Never Married	I'd Prefer Not to Say	Dermatology		High	0.5	Moderate	1	1	1	0	1	1	1	6	Yes	Yes	2	1	1	0	1	1	1	1	0	1	1	0	0	0	0	-1	-1	-1	I have never considered taking a Leave of Absence from school for my personal well-being
R_296voovhojHnrIR	100	Pre-Clinical Coursework (usually 1st Year, occasionally 2nd Year or MD/PhD)		Pre-Clinical	>32	≥28	Male	Male	Caucasian		White	No	No	Never Married	Between $20K and $100K	Emergency Medicine		Mod	0.75	High	1	1	1	0	0	1	0	4	Yes	Yes	2	1	0	1	2	1	0	0	0	1	1	1	0	1	1	-2	-1	-2	I have never considered taking a Leave of Absence from school for my personal well-being
R_3kpHWzf0FL3A2hk	100	Pre-Clinical Coursework (usually 1st Year, occasionally 2nd Year or MD/PhD)		Pre-Clinical	25 - 27	22-27	Female	Non-Male	Caucasian		White	No	Yes	Never Married	Between $20K and $100K	Anesthesiology		Low	0.75	High	0	0	0	1	0	1	0	2	No	No	2	2	2	2	2	1	1	1	1	2	1	1	1	1	0	0	0	-1	I have taken a Leave of Absence from school for my personal well-being
R_28GlwngZfnlAc27	100	Pre-Clinical Coursework (usually 1st Year, occasionally 2nd Year or MD/PhD)		Pre-Clinical	22 - 24	22-27	Female	Non-Male	Caucasian		White	No	No	Never Married	I'm Not Sure	Surgery		Mod	0.5	Moderate	0	1	1	0	1	1	1	5	Yes	Yes	2	1	2	1	1	1	1	0	1	1	1	0	2	0	0	0	0	-1	I have never considered taking a Leave of Absence from school for my personal well-being
R_D2BPdOW4wtslc2Z	100	Pre-Clinical Coursework (usually 1st Year, occasionally 2nd Year or MD/PhD)		Pre-Clinical	22 - 24	22-27	Male	Male	Hispanic/Latinx		Hispanic/Latinx	Yes	No	Never Married	Between $20K and $100K	Otolaryngology		High	0.25	Low	0	1	1	0	0	1	0	3	No	Yes	2	1	2	2	0	1	0	0	0	0	1	1	2	2	0	0	-1	-1	I have never considered taking a Leave of Absence from school for my personal well-being
R_w7a20OtfGnqMOGJ	100	Pre-Clinical Coursework (usually 1st Year, occasionally 2nd Year or MD/PhD)		Pre-Clinical	22 - 24	22-27	Male	Male	Caucasian		White	No	No	Never Married	<$20K	Anesthesiology		Low	0	Low	1	0	1	0	0	1	0	3	No	Yes	2	2	2	0	0	1	1	1	0	0	1	1	1	0	0	1	-2	0	I have never considered taking a Leave of Absence from school for my personal well-being
R_3Wv5X8rKmvUeEcF	100	Pre-Clinical Coursework (usually 1st Year, occasionally 2nd Year or MD/PhD)		Pre-Clinical	25 - 27	22-27	Male	Male	Caucasian		White	No	No	Married	Between $20K and $100K	Radiology-Interventional		High	0.25	Low	0	0	0	0	0	0	0	0	No	No	2	2	0	2	2	1	1	0	2	2	1	1	0	0	0	-1	0	0	I have never considered taking a Leave of Absence from school for my personal well-being
R_3dPLZgoxwnpjS7K	100	Have begun participating in Core Clerkships (usually 3rd Year, occasionally 2nd Year or MD/PhD)		Clinical	22 - 24	22-27	Female	Non-Male	Caucasian		White	No	No	Never Married	<$20K	Emergency Medicine		Mod	0.25	Low	1	1	1	0	1	1	1	6	Yes	Yes	2	2	1	1	1	2	0	0	0	1	0	2	1	1	0	-1	-1	-1	I have never considered taking a Leave of Absence from school for my personal well-being
R_6hSf3oM6O3okjFD	100	Pre-Clinical Coursework (usually 1st Year, occasionally 2nd Year or MD/PhD)		Pre-Clinical	22 - 24	22-27	Male	Male	Caucasian		White	No	No	Never Married	Between $20K and $100K	Emergency Medicine		Mod	0.75	High	0	0	0	1	0	0	0	1	No	No	2	1	0	2	2	0	1	0	2	2	2	0	0	0	0	0	-1	0	I have never considered taking a Leave of Absence from school for my personal well-being
R_25QSo1oOEXvoMPv	100	Pre-Clinical Coursework (usually 1st Year, occasionally 2nd Year or MD/PhD)		Pre-Clinical	25 - 27	22-27	Female	Non-Male	Asian		Asian	No	I'd Prefer Not to Say	Married	<$20K	Internal Medicine		Low	0.5	Moderate	1	1	0	0	0	1	1	4	Yes	Yes	1	1	2	1	1	1	0	1	0	1	0	1	1	1	0	-1	-1	-1	I have considered taking a Leave of Absence from school for my personal well-being
R_r0wEfxCeaY2TBGV	100	Have begun participating in Core Clerkships (usually 3rd Year, occasionally 2nd Year or MD/PhD)		Clinical	25 - 27	22-27	Female	Non-Male	Caucasian		White	No	I'd Prefer Not to Say	Never Married	I'm Not Sure	Psychiatry		Low	0.75	High	0	0	0	1	0	1	0	2	No	No	2	1	2	1	2	2	0	1	0	1	0	1	1	1	1	-1	-2	-1	I have never considered taking a Leave of Absence from school for my personal well-being
R_3JaQUo7DuvTFta2	100	Have begun participating in Core Clerkships (usually 3rd Year, occasionally 2nd Year or MD/PhD)		Clinical	22 - 24	22-27	Male	Male	Caucasian		White	No	No	Never Married	<$20K	Dermatology		High	0.5	Moderate	0	1	0	0	1	1	1	4	Yes	Yes	1	1	0													-2	-2	-2	I have never considered taking a Leave of Absence from school for my personal well-being
R_1F3oR01QGvYXi2F	100	Have begun participating in Core Clerkships (usually 3rd Year, occasionally 2nd Year or MD/PhD)		Clinical	25 - 27	22-27	Female	Non-Male	Caucasian		White	No	Yes	Never Married	I'm Not Sure	Psychiatry		Low	0.75	High	0	0	0	1	0	1	1	3	No	No	2	1	2	1	2	1	0	1	0	1	1	1	1	1	1	-1	-1	-1	I have never considered taking a Leave of Absence from school for my personal well-being
R_XLZIFMTOYzOlTH3	59	Pre-Clinical Coursework (usually 1st Year, occasionally 2nd Year or MD/PhD)		Pre-Clinical	28 - 31	≥28	Male	Male	Caucasian		White	No	No	Married	Between $100K and $300K	Obstetrics and Gynecology		Mod	1	High	1	0	0	0	1	1	0	3	No	Yes
R_dg4Kpaj6rZOnZZv	100	Pre-Clinical Coursework (usually 1st Year, occasionally 2nd Year or MD/PhD)		Pre-Clinical	22 - 24	22-27	Female	Non-Male	Caucasian,Hispanic/Latinx		Multiracial	No	No	Never Married	Between $20K and $100K	Orthopaedic Surgery		High	0.5	Moderate	0	1	1	0	1	1	0	4	Yes	Yes	2	2	0	1	1	1	1	1	1	0	1	1	-1	0	1	-1	1	-1	I have never considered taking a Leave of Absence from school for my personal well-being
R_24CnXTQat5F5Uuj	100	Pre-Clinical Coursework (usually 1st Year, occasionally 2nd Year or MD/PhD)		Pre-Clinical	22 - 24	22-27	Female	Non-Male	Black/African		Black/African	Yes	No	Never Married	<$20K	Emergency Medicine		Mod	0.5	Moderate	1	0	1	0	1	1	0	4	Yes	Yes	2	2	1	0	0	2	2	0	0	1	0	0	1	0	-1	-1	-1	-1	I have never considered taking a Leave of Absence from school for my personal well-being
R_3ha1kXsCefDIEue	100	Pre-Clinical Coursework (usually 1st Year, occasionally 2nd Year or MD/PhD)		Pre-Clinical	>32	≥28	Female	Non-Male	Other:	White	White	No	No	Never Married	Between $100K and $300K	Family Medicine		Low	0.75	High	1	1	1	0	0	1	0	4	Yes	Yes	2	2	2	0	0	1	2	1	0	2	1	0	1	0	-2	-2	-2	-2	I have never considered taking a Leave of Absence from school for my personal well-being
R_1geATpFyd1Rn5VF	100	Pre-Clinical Coursework (usually 1st Year, occasionally 2nd Year or MD/PhD)		Pre-Clinical	22 - 24	22-27	Male	Male	Prefer Not to Answer		Prefer Not to Answer		No	Never Married	Between $20K and $100K	Neurosurgery		High	0.5	Moderate	1	1	1	1	1	1	1	7	Yes	Yes	2	2	2	2	2	0	2	0	0	0	2	0	2	2	2	-2	-2	-2	I have never considered taking a Leave of Absence from school for my personal well-being
R_2rIAkZMkz6egkTE	100	Have completed Core Clerkships (usually 4th Year, occasionally 3rd Year or MD/PhD)		Post-Clinical	>32	≥28	Female	Non-Male	Caucasian		White	No	Yes	Married	<$20K	Pediatrics		Low	1	High	1	0	0	0	1	0	0	2	No	Yes	2	1	0	1	1	1	1	0	0	1	1	0	0	1	0	1	-1	0	I have considered taking a Leave of Absence from school for my personal well-being
R_a44pSiovC2SzuEN	100	Pre-Clinical Coursework (usually 1st Year, occasionally 2nd Year or MD/PhD)		Pre-Clinical	25 - 27	22-27	Female	Non-Male	Caucasian		White	No	Yes	Never Married	Between $100K and $300K	Pathology		Low	0.5	Moderate	1	1	1	0	1	1	1	6	Yes	Yes	2	2	1	1	2	1	1	0	0	0	1	1	1	1	2	-1	-2	-1	I have never considered taking a Leave of Absence from school for my personal well-being
R_3p4nOlRv1iYxIYt	100	Have completed Core Clerkships (usually 4th Year, occasionally 3rd Year or MD/PhD)		Post-Clinical	25 - 27	22-27	Male	Male	Native American		Native American	Yes	No	Never Married	Between $100K and $300K	Emergency Medicine		Mod	1	High	1	1	1	0	1	1	0	5	Yes	Yes	2	2	0	0	2	1	1	0	0	1	1	1	0	0	1	0	-2	-1	I have never considered taking a Leave of Absence from school for my personal well-being
R_2ZE1PsL3PFEj1p8	100	Have begun participating in Core Clerkships (usually 3rd Year, occasionally 2nd Year or MD/PhD)		Clinical	25 - 27	22-27	Male	Male	Caucasian		White	No	No	Never Married	Between $20K and $100K	Otolaryngology		High	1	High	1	1	1	0	1	1	1	6	Yes	Yes	1	1	0	2	2	0	0	0	1	2	1	1	0	1	0	-2	-1	-1	I have considered taking a Leave of Absence from school for my personal well-being
R_1IuWa9QSYFLPUgu	100	Pre-Clinical Coursework (usually 1st Year, occasionally 2nd Year or MD/PhD)		Pre-Clinical	22 - 24	22-27	Male	Male	Caucasian		White	No	No	Never Married	<$20K	Internal Medicine		Low	0.25	Low	1	0	0	0	0	1	0	2	No	Yes	2	1	1	1	1	2	1	0	0	0	0	0	1	1	1	-1	0	-1	I have never considered taking a Leave of Absence from school for my personal well-being
R_2P0CjXkhq0PBPSK	100	Pre-Clinical Coursework (usually 1st Year, occasionally 2nd Year or MD/PhD)		Pre-Clinical	22 - 24	22-27	Female	Non-Male	Asian,Caucasian		Multiracial	No	Yes	Never Married	Between $100K and $300K	Family Medicine		Low	0	Low	1	1	1	0	1	1	1	6	Yes	Yes	2	2	2	1	1	1	0	1	0	1	1	2	1	1	0	-2	-2	-2	I have never considered taking a Leave of Absence from school for my personal well-being
R_2Eor3J5URFtGWOr	100	Have completed Core Clerkships (usually 4th Year, occasionally 3rd Year or MD/PhD)		Post-Clinical	25 - 27	22-27	Male	Male	Caucasian		White	No	No	Never Married	Between $100K and $300K	Pathology		Low	0.75	High	1	0	1	0	0	1	1	4	Yes	Yes	1	1	1	2	2	0	0	1	2	2	1	1	0	0	0	-1	-1	-2	I have considered taking a Leave of Absence from school for my personal well-being
R_pS2fVH3bGq1BLgt	100	Other:	MSTP in PhD phase	Other	25 - 27	22-27	Female	Non-Male	Caucasian		White	No	No	Never Married	<$20K	Internal Medicine		Low	0.75	High	1	1	1	0	1	1	0	5	Yes	Yes	2	2	1	1	1	1	1	0	0	1	1	1	1	1	0	0	-1	-1	I have never considered taking a Leave of Absence from school for my personal well-being
R_3G8483BjjCIdeHs	100	Have completed Core Clerkships (usually 4th Year, occasionally 3rd Year or MD/PhD)		Post-Clinical	25 - 27	22-27	Male	Male	Caucasian		White	No	No	Never Married	<$20K	Physical Medicine and Rehabilitation		Low	1	High	1	1	1	0	1	1	1	6	Yes	Yes	1	1	2	2	2	0	1	0	2	2	1	0	2	0	0	-1	1	-1	I have never considered taking a Leave of Absence from school for my personal well-being
R_3hF78uF8pDPJeo3	100	Have begun participating in Core Clerkships (usually 3rd Year, occasionally 2nd Year or MD/PhD)		Clinical	25 - 27	22-27	Male	Male	Asian		Asian	No	No	Never Married	Between $100K and $300K	Internal Medicine		Low	0.5	Moderate	1	1	0	1	1	0	0	4	Yes	Yes	2	1	0	1	2	1	0	0	0	1	1	1	0	1	1	-1	0	1	I have never considered taking a Leave of Absence from school for my personal well-being
R_2wzZCFDn8JOHWv0	100	Have completed Core Clerkships (usually 4th Year, occasionally 3rd Year or MD/PhD)		Post-Clinical	25 - 27	22-27	Female	Non-Male	Other:		Other	No	No	Never Married	I'd Prefer Not to Say	Emergency Medicine		Mod	1	High	1	0	0	0	0	1	0	2	No	Yes	2	2	0	1	0	1	1	0	0	0	1	1	0	1	0	-1	1	0	I have never considered taking a Leave of Absence from school for my personal well-being
R_3ewPJBWoqWMqP2M	100	Have completed Core Clerkships (usually 4th Year, occasionally 3rd Year or MD/PhD)		Post-Clinical	25 - 27	22-27	Female	Non-Male	Hispanic/Latinx		Hispanic/Latinx	Yes	No	Never Married	>$300K	Internal Medicine		Low	1	High	1	0	0	0	1	0	1	3	No	Yes	2	2	1	1	1	1	0	0	0	1	1	2	1	1	0	-2	-1	-1	I have considered taking a Leave of Absence from school for my personal well-being
R_3EnAC9GdDmtNL2G	100	Have begun participating in Core Clerkships (usually 3rd Year, occasionally 2nd Year or MD/PhD)		Clinical	22 - 24	22-27	Female	Non-Male	Asian		Asian	No	No	Never Married	Between $100K and $300K	Internal Medicine		Low	0.75	High	1	0	1	1	1	1	0	5	Yes	Yes	2	1	2	2	2	1	0	0	0	1	1	1	2	2	1	1	1	1	I have never considered taking a Leave of Absence from school for my personal well-being
R_2VyELIhkJ7lZS7a	100	Have begun participating in Core Clerkships (usually 3rd Year, occasionally 2nd Year or MD/PhD)		Clinical	25 - 27	22-27	Female	Non-Male	Caucasian		White	No	No	Never Married	Between $100K and $300K	Pediatrics		Low	0.5	Moderate	0	0	0	0	0	1	0	1	No	No	2	2	2	2	2	1	1	0	0	0	1	1	2	2	2	-1	-2	-1	I have never considered taking a Leave of Absence from school for my personal well-being
R_27scWWiDX2Blma0	100	Have begun participating in Core Clerkships (usually 3rd Year, occasionally 2nd Year or MD/PhD)		Clinical	25 - 27	22-27	Female	Non-Male	Caucasian		White	No	No	Never Married	<$20K	Obstetrics and Gynecology		Mod	1	High	1	1	1	0	1	1	0	5	Yes	Yes	2	2	2	2	2	2	1	0	0	0	0	1	2	2	2	1	-2	-2	I have never considered taking a Leave of Absence from school for my personal well-being
R_31ZOu2uv8TmQkoT	100	Have completed Core Clerkships (usually 4th Year, occasionally 3rd Year or MD/PhD)		Post-Clinical	28 - 31	≥28	Female	Non-Male	Asian		Asian	No	No	Never Married	Between $100K and $300K	Ophthalmology		Mod	1	High	0	0	0	0	0	0	0	0	No	No	2	1	2	1	2	0	0	0	1	1	2	1	2	0	1	-1	0	0	I have never considered taking a Leave of Absence from school for my personal well-being
R_wYOep63xztFoZkB	100	Have begun participating in Core Clerkships (usually 3rd Year, occasionally 2nd Year or MD/PhD)		Clinical	22 - 24	22-27	Female	Non-Male	Caucasian		White	No	No	Never Married	Between $20K and $100K	Ophthalmology		Mod	0.5	Moderate	1	1	1	0	0	1	0	4	Yes	Yes	2	1	2	2	2	1	0	0	0	2	1	1	2	2	0	0	1	-1	I have considered taking a Leave of Absence from school for my personal well-being
R_3Hjqu46VujrAPPL	100	Have begun participating in Core Clerkships (usually 3rd Year, occasionally 2nd Year or MD/PhD)		Clinical	25 - 27	22-27	Female	Non-Male	Caucasian		White	No	No	Married	Between $20K and $100K	Emergency Medicine		Mod	1	High	1	0	1	1	0	1	1	5	Yes	Yes	2	2	0	1	1	1	1	0	0	1	1	1	0	1	0	-2	-2	-2	I have never considered taking a Leave of Absence from school for my personal well-being
R_3GqBqKSO3mXmmOp	100	Other:	Leave of absence after 2nd year	Other	25 - 27	22-27	Female	Non-Male	Asian		Asian	No	No	Never Married	Between $20K and $100K	Family Medicine		Low	0.5	Moderate	1	1	1	0	1	1	1	6	Yes	Yes	2	1	1	2	1	1	0	0	0	0	1	1	1	2	1	-2	-2	-2	I have taken a Leave of Absence from school for my personal well-being
R_2tfC74ARVb8ox16	100	Have completed Core Clerkships (usually 4th Year, occasionally 3rd Year or MD/PhD)		Post-Clinical	25 - 27	22-27	Male	Male	Caucasian		White	No	No	Never Married	<$20K	Family Medicine		Low	0.75	High	1	1	0	1	1	1	0	5	Yes	Yes	2	2	2	1	2	1	0	1	1	2	1	2	1	0	0	-1	0	1	I have never considered taking a Leave of Absence from school for my personal well-being
R_123bydpoKoRFRP9	100	Have completed Core Clerkships (usually 4th Year, occasionally 3rd Year or MD/PhD)		Post-Clinical	25 - 27	22-27	Female	Non-Male	Asian		Asian	No	No	Never Married	Between $100K and $300K	Family Medicine		Low	1	High	1	1	0	1	0	1	0	4	Yes	Yes	2	2	0	2	2	2	2	0	0	2	0	0	0	2	0	2	1	-2	I have never considered taking a Leave of Absence from school for my personal well-being
R_22sjrf3OAy5OOcA	100	Have begun participating in Core Clerkships (usually 3rd Year, occasionally 2nd Year or MD/PhD)		Clinical	<21	≤21	Female	Non-Male	Caucasian		White	No	No	Never Married	Between $100K and $300K	Family Medicine		Low	0.75	High	1	1	0	1	1	0	1	5	Yes	Yes	2	2	2	2	2	1	0	0	0	1	1	2	2	2	1	-1	-2	-1	I have never considered taking a Leave of Absence from school for my personal well-being
R_3elxg1O6ZOtSUJQ	100	Have completed Core Clerkships (usually 4th Year, occasionally 3rd Year or MD/PhD)		Post-Clinical	25 - 27	22-27	Male	Male	Caucasian		White	No	No	Never Married	Between $100K and $300K	Family Medicine		Low	1	High	1	1	1	0	0	1	1	5	Yes	Yes	2	1	2	2	2	1	1	0	1	2	1	0	2	1	0	-1	1	-1	I have never considered taking a Leave of Absence from school for my personal well-being
R_2lBbPFB5gmwWtZT	100	Have begun participating in Core Clerkships (usually 3rd Year, occasionally 2nd Year or MD/PhD)		Clinical	25 - 27	22-27	Female	Non-Male	Asian		Asian	No	No	Never Married	Between $20K and $100K	Psychiatry		Low	0.75	High	0	1	1	1	1	1	0	5	Yes	Yes	2	1	2	2	2	0	0	0	0	2	2	1	2	2	0	-2	-2	-2	I have considered taking a Leave of Absence from school for my personal well-being
R_1jcYGxBi1wFDvfh	100	Have completed Core Clerkships (usually 4th Year, occasionally 3rd Year or MD/PhD)		Post-Clinical	25 - 27	22-27	Female	Non-Male	Asian,Caucasian		Multiracial	No	No	Never Married	>$300K	Psychiatry		Low	1	High	1	1	0	0	1	1	1	5	Yes	Yes	2	1	2	2	2	0	1	1	1	1	2	0	1	1	1	-2	-1	-1	I have never considered taking a Leave of Absence from school for my personal well-being
R_1l3vfqFvI5pZHLx	100	Have completed Core Clerkships (usually 4th Year, occasionally 3rd Year or MD/PhD)		Post-Clinical	25 - 27	22-27	Female	Non-Male	Caucasian		White	No	No	Never Married	>$300K	Obstetrics and Gynecology		Mod	1	High	1	1	1	0	1	1	0	5	Yes	Yes	2	1	1	2	2	1	0	0	1	1	1	1	1	1	1	-2	-2	-2	I have considered taking a Leave of Absence from school for my personal well-being
R_sqbyrNerRpglMnn	100	Have completed Core Clerkships (usually 4th Year, occasionally 3rd Year or MD/PhD)		Post-Clinical	25 - 27	22-27	Male	Male	Caucasian		White	No	No	Never Married	<$20K	Ophthalmology		Mod	1	High	0	0	0	0	0	0	0	0	No	No	2	1	0	1	2	2	1	0	0	1	0	0	0	1	1	-1	-1	1	I have never considered taking a Leave of Absence from school for my personal well-being
R_1KdvwK0mjTFcVPm	100	Have completed Core Clerkships (usually 4th Year, occasionally 3rd Year or MD/PhD)		Post-Clinical	22 - 24	22-27	Female	Non-Male	Caucasian		White	No	No	Never Married	Between $100K and $300K	Pediatrics		Low	1	High	0	0	0	0	0	1	0	1	No	No	2	2	2	2	2	2	1	0	1	2	0	1	2	1	0	-1	0	-1	I have never considered taking a Leave of Absence from school for my personal well-being
R_3nDl13jgTSk3Roc	100	Have begun participating in Core Clerkships (usually 3rd Year, occasionally 2nd Year or MD/PhD)		Clinical	25 - 27	22-27	Female	Non-Male	Caucasian		White	No	Yes	Never Married	Between $100K and $300K	Obstetrics and Gynecology		Mod	1	High	1	1	1	1	0	1	0	5	Yes	Yes	2	1	2	2	2	2	1	0	2	2	0	0	2	0	0	1	2	-1	I have never considered taking a Leave of Absence from school for my personal well-being
R_2wjI7uA8pJMzKga	100	Have begun participating in Core Clerkships (usually 3rd Year, occasionally 2nd Year or MD/PhD)		Clinical	28 - 31	≥28	Female	Non-Male	Caucasian		White	No	No	Married	<$20K	Psychiatry		Low	0.75	High	1	1	1	1	0	1	0	5	Yes	Yes	2	2	0	1	1	2	2	0	0	0	0	0	0	1	1	-1	-1	-1	I have never considered taking a Leave of Absence from school for my personal well-being
R_3iU7DSG7vqL9Xgp	100	Have begun participating in Core Clerkships (usually 3rd Year, occasionally 2nd Year or MD/PhD)		Clinical	25 - 27	22-27	Female	Non-Male	Asian		Asian	No	No	Never Married	Between $100K and $300K	Psychiatry		Low	0.5	Moderate	1	1	1	0	1	1	0	5	Yes	Yes	2	2	2	2	2	1	1	1	1	1	1	1	1	1	1	-1	-1	-2	I have taken a Leave of Absence from school for my personal well-being
R_1DUwDVItCzn7ZIO	100	Have begun participating in Core Clerkships (usually 3rd Year, occasionally 2nd Year or MD/PhD)		Clinical	22 - 24	22-27	Male	Male	Caucasian		White	No	I'd Prefer Not to Say	Never Married	Between $100K and $300K	Orthopaedic Surgery		High	0.25	Low	1	1	1	1	1	1	1	7	Yes	Yes		2	1	2	2	2	1	0	0	0		1	1	2	2	-1	-2	-1	I have considered taking a Leave of Absence from school for my personal well-being
R_2D0OFZXA9pwK7NW	100	Have begun participating in Core Clerkships (usually 3rd Year, occasionally 2nd Year or MD/PhD)		Clinical	25 - 27	22-27	Female	Non-Male	Caucasian		White	No	No	Never Married	Between $100K and $300K	Emergency Medicine		Mod	0.5	Moderate	1	0	1	0	0	1	1	4	Yes	Yes	2	1	2	1	2	1	1	0	0	2	1	0	2	1	0	-1	0	-1	I have never considered taking a Leave of Absence from school for my personal well-being
R_3JhjDS92nxrtbj5	100	Pre-Clinical Coursework (usually 1st Year, occasionally 2nd Year or MD/PhD)		Pre-Clinical	>32	≥28	Female	Non-Male	Hispanic/Latinx		Hispanic/Latinx	Yes	Yes	Divorced	Between $100K and $300K	Internal Medicine		Low	0.75	High	1	1	0	0	1	1	0	4	Yes	Yes	2	1	2	1	2	1	1	1	0	2	1	0	1	1	0	-1	-2	-2	I have taken a Leave of Absence from school for my personal well-being
R_263E1EmenNzcT6V	100	Have begun participating in Core Clerkships (usually 3rd Year, occasionally 2nd Year or MD/PhD)		Clinical	25 - 27	22-27	Male	Male	Hispanic/Latinx,Other:	Sephardic Jewish	Multiracial	No	Yes	Never Married	I'd Prefer Not to Say	Neurology		Mod	0.75	High	1	1	1	1	1	1	1	7	Yes	Yes	2	2	2	1	2	1	0	2	1	1	1	2	0	0	1	1	2	1	I have considered taking a Leave of Absence from school for my personal well-being
R_zcMn65DXb0MQz4Z	100	Have begun participating in Core Clerkships (usually 3rd Year, occasionally 2nd Year or MD/PhD)		Clinical	22 - 24	22-27	Male	Male	Asian		Asian	No	No	Never Married	I'm Not Sure	Physical Medicine and Rehabilitation		Low	1	High	1	1	1	1	1	1	0	6	Yes	Yes	2	2	2	2	2	1	2	1	1	1	1	0	1	1	1	1	-1	-1	I have never considered taking a Leave of Absence from school for my personal well-being
R_30o77XWRJPtexFy	100	Pre-Clinical Coursework (usually 1st Year, occasionally 2nd Year or MD/PhD)		Pre-Clinical	28 - 31	≥28	Female	Non-Male	Caucasian		White	No	Yes	Never Married	Between $20K and $100K	Internal Medicine		Low	1	High	0	0	0	0	0	1	0	1	No	No	2	1	0	0	0	2	1	0	0	0	0	0	0	0	0	0	0	0	I have never considered taking a Leave of Absence from school for my personal well-being
R_2zTFW3vuMaVWpnf	100	Have begun participating in Core Clerkships (usually 3rd Year, occasionally 2nd Year or MD/PhD)		Clinical	25 - 27	22-27	Female	Non-Male	Caucasian,Hispanic/Latinx		Multiracial	No	No	Never Married	Between $20K and $100K	Pediatrics		Low	0.75	High	1	1	1	0	1	1	0	5	Yes	Yes	2	1	1	2	2	0	0	0	1	2	2	1	1	1	0	-1	0	-2	I have never considered taking a Leave of Absence from school for my personal well-being
R_3npfn9u0nDcwRzj	100	Pre-Clinical Coursework (usually 1st Year, occasionally 2nd Year or MD/PhD)		Pre-Clinical	22 - 24	22-27	Female	Non-Male	Caucasian		White	No	No	Never Married	Between $20K and $100K	Emergency Medicine		Mod	0.25	Low	1	1	0	0	0	1	0	3	No	Yes	1	0	0	0	1											1	-2	-1	I have never considered taking a Leave of Absence from school for my personal well-being
R_3rYXejjwxTXHtvh	59	Have begun participating in Core Clerkships (usually 3rd Year, occasionally 2nd Year or MD/PhD)		Clinical	22 - 24	22-27	Male	Male	Asian		Asian	No	No	Never Married	<$20K	Neurosurgery		High	0.75	High	1	1	1	0	1	1	1	6	Yes	Yes
R_1GBTobOJFvkbvIW	59	Have begun participating in Core Clerkships (usually 3rd Year, occasionally 2nd Year or MD/PhD)		Clinical	22 - 24	22-27	Female	Non-Male	Caucasian		White	No	No	Never Married	Between $100K and $300K	Pediatrics		Low	0.75	High	0	1	0	0	1	0	0	2	No	Yes
R_3L20fz30fMpUuYD	59	Have begun participating in Core Clerkships (usually 3rd Year, occasionally 2nd Year or MD/PhD)		Clinical	25 - 27	22-27	Female	Non-Male	Asian,Black/African		Multiracial	No	No	Married	Between $100K and $300K	Pediatrics		Low	0.75	High	1	1	0	1	1	1	1	6	Yes	Yes
R_31BI7oK5MNngnn5	35	Currently on a Gap Year (e.g. Research, MBA, MPH, etc.)		Other																	0	1	0	0	0	0	0	1	No	Yes
R_3ReGEyfH43cbPdA	100	Have completed Core Clerkships (usually 4th Year, occasionally 3rd Year or MD/PhD)		Post-Clinical	25 - 27	22-27	Female	Non-Male	Prefer Not to Answer		Prefer Not to Answer		No	Never Married	Between $100K and $300K	Family Medicine		Low	1	High	1	1	1	0	0	1	1	5	Yes	Yes	1	1	1	2	2	2	2	2	2	2	-1	-1	-1	0	0	1	0	-1	I have never considered taking a Leave of Absence from school for my personal well-being
R_ClBPn7gId1RFkkh	100	Have begun participating in Core Clerkships (usually 3rd Year, occasionally 2nd Year or MD/PhD)		Clinical	25 - 27	22-27	Male	Male	Asian		Asian	No	No	Never Married	<$20K	Psychiatry		Low	0.25	Low	1	1	1	0	1	1	0	5	Yes	Yes	2	1	2	1	2	1	0	0	2	2	1	1	2	-1	0	-2	-2	-2	I have never considered taking a Leave of Absence from school for my personal well-being
R_3iVJngn5GqlS95d	100	Have begun participating in Core Clerkships (usually 3rd Year, occasionally 2nd Year or MD/PhD)		Clinical	25 - 27	22-27	Male	Male	Caucasian		White	No	No	Never Married	Between $100K and $300K	Otolaryngology		High	0.5	Moderate	1	1	1	1	0	1	0	5	Yes	Yes	2	1	0	1	1	1	1	0	0	1	1	0	0	1	0	-1	-1	-1	I have never considered taking a Leave of Absence from school for my personal well-being
R_6fm6wJTdzjIXFJf	100	Pre-Clinical Coursework (usually 1st Year, occasionally 2nd Year or MD/PhD)		Pre-Clinical	28 - 31	≥28	Male	Male	Caucasian		White	No	No	Never Married	Between $20K and $100K	Orthopaedic Surgery		High	0.75	High	0	0	0	0	1	0	0	1	No	No	2	2	0	1	2	1	1	0	1	1	1	1	0	0	1	1	0	-1	I have never considered taking a Leave of Absence from school for my personal well-being
R_Avd6fGTaRnUUjoB	100	Pre-Clinical Coursework (usually 1st Year, occasionally 2nd Year or MD/PhD)		Pre-Clinical	22 - 24	22-27	Female	Non-Male	Other:	Middle eastern	White	No	No	Never Married	I'm Not Sure	Anesthesiology		Low	0.5	Moderate	1	1	1	1	1	1	1	7	Yes	Yes	2	2	2	2	2	1	0	0	0	0	1	2	2	2	2	-2	-2	-2	I have never considered taking a Leave of Absence from school for my personal well-being
R_1rrko3NLm6Em2PU	100	Pre-Clinical Coursework (usually 1st Year, occasionally 2nd Year or MD/PhD)		Pre-Clinical	22 - 24	22-27	Female	Non-Male	Caucasian		White	No	No	Never Married	<$20K	Emergency Medicine		Mod	0.25	Low	1	1	1	0	1	1	1	6	Yes	Yes	2	1	1	1	1	1	0	0	0	1	1	1	1	1	0	-2	-1	-2	I have never considered taking a Leave of Absence from school for my personal well-being
R_O1lWdGDuZYYYZfH	100	Pre-Clinical Coursework (usually 1st Year, occasionally 2nd Year or MD/PhD)		Pre-Clinical	25 - 27	22-27	Male	Male	Caucasian		White	No	No	Married	Between $100K and $300K	Surgery		Mod	0	Low	1	0	0	0	0	0	0	1	No	Yes	1	1	1	1	1	2	0	0	1	1	-1	1	1	0	0	-2	-1	-1	I have never considered taking a Leave of Absence from school for my personal well-being
R_3fIa1RpTbEsZ7zW	100	Pre-Clinical Coursework (usually 1st Year, occasionally 2nd Year or MD/PhD)		Pre-Clinical	25 - 27	22-27	Male	Male	Prefer Not to Answer		Prefer Not to Answer		No	Never Married	<$20K	Radiology-Interventional		High	0.5	Moderate	1	1	1	0	1	1	0	5	Yes	Yes	2	0	1	0	2	1	0	0		1	1	0	1		1	-1	0	0	I have considered taking a Leave of Absence from school for my personal well-being
R_D1wFFqLRfsyjKdX	100	Have completed Core Clerkships (usually 4th Year, occasionally 3rd Year or MD/PhD)		Post-Clinical	25 - 27	22-27	Female	Non-Male	Caucasian		White	No	No	Never Married	<$20K	Obstetrics and Gynecology		Mod	1	High	0	0	0	0	0	1	0	1	No	No	2	2	0	1	2	2	0	0	1	2	0	2	0	0	0	-2	0	0	I have never considered taking a Leave of Absence from school for my personal well-being
R_UR9Reoh1RmIRJrb	100	Pre-Clinical Coursework (usually 1st Year, occasionally 2nd Year or MD/PhD)		Pre-Clinical	22 - 24	22-27	Female	Non-Male	Asian,Caucasian		Multiracial	No	No	Never Married	Between $100K and $300K	Ophthalmology		Mod	0.5	Moderate	1	1	0	0	0	1	0	3	No	Yes	2	2	2	2	2	1	1	2	0	2	1	1	0	2	0	-1	0	0	I have never considered taking a Leave of Absence from school for my personal well-being
R_31WPBhJ3h0KjQxL	100	Pre-Clinical Coursework (usually 1st Year, occasionally 2nd Year or MD/PhD)		Pre-Clinical	22 - 24	22-27	Male	Male	Asian,Other:	Assyrian	Multiracial	No	No	Never Married	Between $20K and $100K	Internal Medicine		Low	0.75	High	1	0	1	1	1	1	1	6	Yes	Yes	2	2	2	2	2	1	0	0	0	0	1	2	2	2	2	-1	-2	-1	I have considered taking a Leave of Absence from school for my personal well-being
R_pSnWYrTnElAc2zv	100	Have begun participating in Core Clerkships (usually 3rd Year, occasionally 2nd Year or MD/PhD)		Clinical	28 - 31	≥28	Female	Non-Male	Hispanic/Latinx		Hispanic/Latinx	Yes	No	Never Married	>$300K	Orthopaedic Surgery		High	0.5	Moderate	1	0	1	1	1	1	0	5	Yes	Yes	1	1	1	0	1	1	1	0	0	0	0	0	1	0	1	-2	-2	-2	I have taken a Leave of Absence from school for my personal well-being
R_3EyDseT5J9kwZP0	100	Have begun participating in Core Clerkships (usually 3rd Year, occasionally 2nd Year or MD/PhD)		Clinical	28 - 31	≥28	Male	Male	Caucasian		White	No	No	Married	>$300K	Other:	#REF!		1	High	1	0	0	0	0	1	0	2	No	Yes	2	2	1	1	2	1	0	0	1	2	1	2	1	0	0	-2	-1	-1	I have never considered taking a Leave of Absence from school for my personal well-being
R_3j7MWBMIPYUALqI	100	Pre-Clinical Coursework (usually 1st Year, occasionally 2nd Year or MD/PhD)		Pre-Clinical	>32	≥28	Female	Non-Male	Black/African		Black/African	Yes	No	Never Married	Between $100K and $300K	Otolaryngology		High	0.25	Low	1	1	1	0	1	1	0	5	Yes	Yes	2	1	1	2	2	0	0	0	0	1	2	1	1	2	1	-2	-2	-2	I have considered taking a Leave of Absence from school for my personal well-being
R_1Fx3c24WyxvKY38	100	Have begun participating in Core Clerkships (usually 3rd Year, occasionally 2nd Year or MD/PhD)		Clinical	22 - 24	22-27	Female	Non-Male	Caucasian		White	No	No	Never Married	<$20K	Dermatology		High	0.5	Moderate	1	1	1	0	0	1	0	4	Yes	Yes	2	2	0	2	2	2	1	0	2	2	0	1	0	0	0	-1	-1	-1	I have never considered taking a Leave of Absence from school for my personal well-being
R_2z7MUHfrNkxoWuw	100	Pre-Clinical Coursework (usually 1st Year, occasionally 2nd Year or MD/PhD)		Pre-Clinical	22 - 24	22-27	Female	Non-Male	Caucasian		White	No	No	Never Married	<$20K	Emergency Medicine		Mod	0.5	Moderate	1	0	0	0	1	1	0	3	No	Yes	2	2	2	1	2	1	2	1	0	2	1	0	1	1	0	1	-2	-1	I have never considered taking a Leave of Absence from school for my personal well-being
R_28BW1NvoHgtaP3e	84	Pre-Clinical Coursework (usually 1st Year, occasionally 2nd Year or MD/PhD)		Pre-Clinical	25 - 27	22-27	Male	Male	Caucasian		White	No	No	Never Married	Between $100K and $300K	Medicine-Pediatrics		Mod	0.75	High	1	1	0	0	1	1	1	5	Yes	Yes	2	2	2	1	2	2	2	1	0	1	0	0	1	1	1	1	2	1	I have never considered taking a Leave of Absence from school for my personal well-being
R_2YsScztWQwYmXjR	100	Pre-Clinical Coursework (usually 1st Year, occasionally 2nd Year or MD/PhD)		Pre-Clinical	25 - 27	22-27	Female	Non-Male	Asian,Caucasian		Multiracial	No	Yes	Never Married	Between $100K and $300K	Obstetrics and Gynecology		Mod	0.75	High	1	1	1	0	1	1	1	6	Yes	Yes	2	2	1	1	1	2	0	0	0	1	0	2	1	1	0	-1	0	-1	I have never considered taking a Leave of Absence from school for my personal well-being
R_SJIEfC4xPFR7GuZ	100	Have completed Core Clerkships (usually 4th Year, occasionally 3rd Year or MD/PhD)		Post-Clinical	25 - 27	22-27	Female	Non-Male	Asian		Asian	No	No	Never Married	Between $100K and $300K	Internal Medicine		Low	1	High	1	1	0	0	1	0	0	3	No	Yes	2	2	2	2	1	2	1	0	0	1	0	1	2	2	0	1	2	2	I have never considered taking a Leave of Absence from school for my personal well-being
R_2X1cwTlTOXPx30o	100	Have begun participating in Core Clerkships (usually 3rd Year, occasionally 2nd Year or MD/PhD)		Clinical	28 - 31	≥28	Male	Male	Asian		Asian	No	I'd Prefer Not to Say	Never Married	Between $100K and $300K	Internal Medicine		Low	0.75	High	1	0	1	0	1	1	1	5	Yes	Yes	2	1	2	1	1	0	0	0	0	0	2	1	2	1	1	-2	-2	-2	I have never considered taking a Leave of Absence from school for my personal well-being
R_2xOXhfDVHbD49Up	100	Pre-Clinical Coursework (usually 1st Year, occasionally 2nd Year or MD/PhD)		Pre-Clinical	22 - 24	22-27	Female	Non-Male	Asian		Asian	No	No	Never Married	Between $20K and $100K	Family Medicine		Low	0.75	High	1	0	1	0	1	1	0	4	Yes	Yes	1	1	2	1	1	0	0	1	0	1	1	1	1	1	0	-2	-1	-2	I have never considered taking a Leave of Absence from school for my personal well-being
R_3qF0lZIj1xZjkA4	100	Have begun participating in Core Clerkships (usually 3rd Year, occasionally 2nd Year or MD/PhD)		Clinical	25 - 27	22-27	Female	Non-Male	Caucasian		White	No	No	Never Married	Between $20K and $100K	Internal Medicine		Low	0.5	Moderate	1	1	1	1	0	0	0	4	Yes	Yes	2	1	1	0	1	1	1	0	0	1	1	0	1	0	0	-1	-1	-2	I have never considered taking a Leave of Absence from school for my personal well-being
R_3RsaqIYe83pFvGP	100	Pre-Clinical Coursework (usually 1st Year, occasionally 2nd Year or MD/PhD)		Pre-Clinical	25 - 27	22-27	Male	Male	Caucasian		White	No	Yes	Never Married	Between $20K and $100K	Medicine-Pediatrics		Mod	0.25	Low	1	1	1	1	1	1	1	7	Yes	Yes	2	2	1	0	2	2	1	0	0	1	0	1	1	0	1	1	-2	-2	I have never considered taking a Leave of Absence from school for my personal well-being
R_Qntq4xgA12S23ct	100	Pre-Clinical Coursework (usually 1st Year, occasionally 2nd Year or MD/PhD)		Pre-Clinical	28 - 31	≥28	Female	Non-Male	Caucasian		White	No	No	Married	Between $20K and $100K	Other:			0	Low	1	0	0	1	0	1	1	4	Yes	Yes	2	1	1	1	2	1	0	1	1	1	1	1	0	0	1	-1	-2		I have never considered taking a Leave of Absence from school for my personal well-being
R_2Scy8RiwKDAjiHI	100	Pre-Clinical Coursework (usually 1st Year, occasionally 2nd Year or MD/PhD)		Pre-Clinical	28 - 31	≥28	Female	Non-Male	Hispanic/Latinx		Hispanic/Latinx	Yes	Yes	Never Married	Between $20K and $100K	Dermatology		High	0.5	Moderate	1	1	1	1	1	1	1	7	Yes	Yes	2	1	1	2	1	1	0	0	0	1	1	1	1	2	0	-2	-2	-2	I have never considered taking a Leave of Absence from school for my personal well-being
R_1IlswFZiPNUjDKp	100	Pre-Clinical Coursework (usually 1st Year, occasionally 2nd Year or MD/PhD)		Pre-Clinical	<21	≤21	Female	Non-Male	Asian		Asian	No	No	Never Married	<$20K	Orthopaedic Surgery		High	0.5	Moderate	1	0	1	0	0	1	1	4	Yes	Yes	2	2	2	1	1	1	1	0	0	2	1	1	2	1	-1	-2	-1	-1	I have never considered taking a Leave of Absence from school for my personal well-being
R_2tx87D7HuYWGSE0	100	Pre-Clinical Coursework (usually 1st Year, occasionally 2nd Year or MD/PhD)		Pre-Clinical	22 - 24	22-27	Female	Non-Male	Caucasian		White	No	No	Never Married	<$20K	Internal Medicine		Low	0.5	Moderate	1	1	1	0	1	1	0	5	Yes	Yes	2	2	2	2	2	2	2	0	0	1	0	0	2	2	1	1	-2	-1	I have never considered taking a Leave of Absence from school for my personal well-being
R_117WrqkhM1Mjbrf	100	Currently on a Gap Year (e.g. Research, MBA, MPH, etc.)		Other	28 - 31	≥28	Female	Non-Male	Caucasian		White	No	Yes	Never Married	<$20K	Psychiatry		Low	0.5	Moderate	1	0	1	0	1	1	1	5	Yes	Yes	2	2	1	2	2	1	1	0	0	1	1	1	1	2	1	-1	-2	-1	I have never considered taking a Leave of Absence from school for my personal well-being
R_3stAp8EWA73teS7	100	Pre-Clinical Coursework (usually 1st Year, occasionally 2nd Year or MD/PhD)		Pre-Clinical	25 - 27	22-27	Male	Male	Caucasian,Hispanic/Latinx		Multiracial	No	No	Never Married	Between $100K and $300K	Obstetrics and Gynecology		Mod	0.75	High	0	0	1	0	0	0	0	1	No	No	1	2	0	0	1	1	2	0	0	1	0	0	0	0	0	0	-1	-1	I have considered taking a Leave of Absence from school for my personal well-being
R_2BgjoNwlEZQ0SfW	100	Have begun participating in Core Clerkships (usually 3rd Year, occasionally 2nd Year or MD/PhD)		Clinical	22 - 24	22-27	Male	Male	Caucasian		White	No	No	Never Married	<$20K	Emergency Medicine		Mod	0.5	Moderate	0	0	1	1	0	1	0	3	No	No	2	1	2	2	2	1	1	1	2	1	1	0	1	0	1	1	-1	-1	I have never considered taking a Leave of Absence from school for my personal well-being
R_1ONRRqB5JvI2aBS	100	Have completed Core Clerkships (usually 4th Year, occasionally 3rd Year or MD/PhD)		Post-Clinical	25 - 27	22-27	Male	Male	Asian		Asian	No	No	Never Married	Between $100K and $300K	Urology		High	1	High	1	1	0	1	1	0	0	4	Yes	Yes	2	1	0	2	0	2	0	0	0	0	0	1	0	2	0	-1	-1	-1	I have never considered taking a Leave of Absence from school for my personal well-being
R_2Sxg4JD5mNrM2fX	100	Pre-Clinical Coursework (usually 1st Year, occasionally 2nd Year or MD/PhD)		Pre-Clinical	22 - 24	22-27	Male	Male	Caucasian		White	No	No	Never Married	Between $20K and $100K	Urology		High	0.5	Moderate	1	1	1	0	0	1	0	4	Yes	Yes	2	2	2	2	1	1	1	1	0	1	1	1	1	2	0	1	-2	-1	I have never considered taking a Leave of Absence from school for my personal well-being
R_1k2how7SXhCz7Vi	100	Have begun participating in Core Clerkships (usually 3rd Year, occasionally 2nd Year or MD/PhD)		Clinical	25 - 27	22-27	Female	Non-Male	Caucasian		White	No	No	Never Married	Between $100K and $300K	Psychiatry		Low	0.5	Moderate	1	1	1	1	0	1	1	6	Yes	Yes	2	1	1	2	2	1	0	0	0	0	1	1	1	2	2	-2	-1	-1	I have never considered taking a Leave of Absence from school for my personal well-being
R_3iWN8qO4KFqobNL	100	Pre-Clinical Coursework (usually 1st Year, occasionally 2nd Year or MD/PhD)		Pre-Clinical	22 - 24	22-27	Female	Non-Male	Caucasian		White	No	No	Married	Between $20K and $100K	Family Medicine		Low	0.75	High	1	0	0	0	0	1	0	2	No	Yes	2	2	1	2	2	2	1	0	0	0	0	1	1	2	2	-2	-1	0	I have never considered taking a Leave of Absence from school for my personal well-being
R_2OIngoVHKH66Fy3	100	Pre-Clinical Coursework (usually 1st Year, occasionally 2nd Year or MD/PhD)		Pre-Clinical	22 - 24	22-27	Female	Non-Male	Caucasian		White	No	No	Never Married	Between $100K and $300K	Internal Medicine		Low	0.5	Moderate	1	1	1	0	1	1	1	6	Yes	Yes	1	0	0	1	2	0	0	0	0	2	1	0	0	1	0	-1	0	-2	I have considered taking a Leave of Absence from school for my personal well-being
R_1f2S2YNeBcCyWuR	100	Have begun participating in Core Clerkships (usually 3rd Year, occasionally 2nd Year or MD/PhD)		Clinical	25 - 27	22-27			Asian		Asian	No	No	Never Married	<$20K	Internal Medicine		Low	0.5	Moderate	1	1	1	0	1	1	1	6	Yes	Yes	2	2	2	2	2	1	1	0	0	1	1	1	2	2	1	-2	-2	-2	I have considered taking a Leave of Absence from school for my personal well-being
R_262PH6PGq3YIIwt	100	Have completed Core Clerkships (usually 4th Year, occasionally 3rd Year or MD/PhD)		Post-Clinical	25 - 27	22-27	Female	Non-Male	Caucasian		White	No	No	Never Married	Between $100K and $300K	Pediatrics		Low	1	High	0	0	0	0	1	1	0	2	No	No	2	2	2	1	2	1	1	0	0	1	1	1	2	1	1	-1	2	1	I have never considered taking a Leave of Absence from school for my personal well-being
R_XGQ8oN7QFExh8yZ	100	Pre-Clinical Coursework (usually 1st Year, occasionally 2nd Year or MD/PhD)		Pre-Clinical	22 - 24	22-27	Female	Non-Male	Asian		Asian	No	No	Never Married	Between $20K and $100K	Emergency Medicine		Mod	0.5	Moderate	1	1	1	1	1	1	0	6	Yes	Yes	2	1	1	1	1	1	1	0	0	0	1	0	1	1	1	0	1	-1	I have never considered taking a Leave of Absence from school for my personal well-being
R_OAOS08HNqqY3qPT	100	Pre-Clinical Coursework (usually 1st Year, occasionally 2nd Year or MD/PhD)		Pre-Clinical	22 - 24	22-27	Female	Non-Male	Caucasian		White	No	No	Never Married	<$20K	Neurology		Mod	0.25	Low	1	1	0	1	0	1	1	5	Yes	Yes	2	1	1	1	2	1	0	0	1	2	1	1	1	0	0	-2	-1	-1	I have never considered taking a Leave of Absence from school for my personal well-being
R_3Pv4x4qS7z8sqJP	100	Pre-Clinical Coursework (usually 1st Year, occasionally 2nd Year or MD/PhD)		Pre-Clinical	22 - 24	22-27	Female	Non-Male	Caucasian		White	No	No	Never Married	Between $100K and $300K	Internal Medicine		Low	0.75	High	1	1	1	0	1	1	1	6	Yes	Yes	2	2	2	1	1	1	0	1	0	1	1	2	1	1	0	-1	-1	-2	I have considered taking a Leave of Absence from school for my personal well-being
R_XBT77MGUNVCZQVH	100	Pre-Clinical Coursework (usually 1st Year, occasionally 2nd Year or MD/PhD)		Pre-Clinical	22 - 24	22-27	Male	Male	Asian		Asian	No	No	Never Married	<$20K	Internal Medicine		Low	1	High	1	1	1	0	1	1	1	6	Yes	Yes	2	1	2	1	2	1	0	1	0	2	1	1	1	1	0	-2	-2	-2	I have never considered taking a Leave of Absence from school for my personal well-being
R_1rqV8X8PdqmCLhN	100	Currently on a Gap Year (e.g. Research, MBA, MPH, etc.)		Other	25 - 27	22-27	Female	Non-Male	Caucasian		White	No	No	Never Married	Between $100K and $300K	Family Medicine		Low	1	High	0	1	1	0	1	1	0	4	Yes	Yes	2	1	0	1	2	1	0	0	0	1	1	1	0	1	1	1	-1	-2	I have considered taking a Leave of Absence from school for my personal well-being
R_5iiN29QvUQgZCb7	100	Pre-Clinical Coursework (usually 1st Year, occasionally 2nd Year or MD/PhD)		Pre-Clinical	22 - 24	22-27	Female	Non-Male	Caucasian		White	No	No	Never Married	Between $20K and $100K	Anesthesiology		Low	0.25	Low	1	1	0	0	1	1	0	4	Yes	Yes	2	2	0	1	2	1	0	0	0	1	1	2	0	1	1	-1	-1	0	I have never considered taking a Leave of Absence from school for my personal well-being
R_22VXx3v847vVOsc	84	Pre-Clinical Coursework (usually 1st Year, occasionally 2nd Year or MD/PhD)		Pre-Clinical	25 - 27	22-27	Female	Non-Male	Black/African		Black/African	Yes	No	Never Married	Between $100K and $300K	Dermatology		High	0	Low	1	0	1	0	1	1	1	5	Yes	Yes	2	2	1	1	2	1	1	0	0	2	1	1	1	1	0	-2	-2	-2	I have never considered taking a Leave of Absence from school for my personal well-being
R_3KW9ANzRp4AD7Vd	100	Pre-Clinical Coursework (usually 1st Year, occasionally 2nd Year or MD/PhD)		Pre-Clinical	22 - 24	22-27	Female	Non-Male	Caucasian		White	No	No	Never Married	Between $20K and $100K	Internal Medicine		Low	0.25	Low	0	1	1	1	0	1	0	4	Yes	Yes	2	1	0	0	0	2	0	0	0	0	0	1	0	0	0	-1	-1	-1	I have never considered taking a Leave of Absence from school for my personal well-being
R_214EzCYuUVpr2s0	100	Have completed Core Clerkships (usually 4th Year, occasionally 3rd Year or MD/PhD)		Post-Clinical	28 - 31	≥28	Female	Non-Male	Caucasian,Hispanic/Latinx		Multiracial	No	No	Never Married	Between $100K and $300K	Pediatrics		Low	1	High	1	0	0	1	1	0	0	3	No	Yes	2	1	1	1	2	1	0	0	0	2	1	1	1	1	0	-1	-1	-1	I have never considered taking a Leave of Absence from school for my personal well-being
R_12zojlyrmgG4Nqq	100	Have begun participating in Core Clerkships (usually 3rd Year, occasionally 2nd Year or MD/PhD)		Clinical	25 - 27	22-27	Male	Male	Asian		Asian	No	No	Never Married	<$20K	Otolaryngology		High	1	High	0	0	0	0	1	1	0	2	No	No	2	1	2	1	2	1	1	0	0	2	1	0	2	1	0	1	-1	0	I have never considered taking a Leave of Absence from school for my personal well-being
R_1EdsyZGaYmA3zFz	100	Pre-Clinical Coursework (usually 1st Year, occasionally 2nd Year or MD/PhD)		Pre-Clinical	22 - 24	22-27	Male	Male					No	Never Married	<$20K						1	0	0	0	0	0	1	2	No	Yes	2	1	1	1	2	1	0	1	0	2	1	1	0	1	0	-1	0	0	I have never considered taking a Leave of Absence from school for my personal well-being
R_2uDwdgcE7VPzquK	100	Have begun participating in Core Clerkships (usually 3rd Year, occasionally 2nd Year or MD/PhD)		Clinical	25 - 27	22-27	Female	Non-Male	Caucasian		White	No	No	Never Married	Between $100K and $300K	Internal Medicine		Low	0.25	Low	0	0	0	1	0	1	0	2	No	No	2	1	2	2	2	2	0	0	1	2	0	1	2	1	0	1	1	-1	I have never considered taking a Leave of Absence from school for my personal well-being
R_2YERvv3ilF8nVeE	100	Pre-Clinical Coursework (usually 1st Year, occasionally 2nd Year or MD/PhD)		Pre-Clinical	22 - 24	22-27	Female	Non-Male	Asian		Asian	No	No	Never Married	Between $20K and $100K	Dermatology		High	0.5	Moderate	1	1	1	0	1	1	0	5	Yes	Yes	2	1	2	2	2	1	0	1	0	2	1	1	1	2	0	-1	-1	-2	I have never considered taking a Leave of Absence from school for my personal well-being
R_1eXIHuHdq6kHtmC	100	Pre-Clinical Coursework (usually 1st Year, occasionally 2nd Year or MD/PhD)		Pre-Clinical	22 - 24	22-27	Female	Non-Male	Asian		Asian	No	No	Never Married	Between $20K and $100K	Internal Medicine		Low	0.5	Moderate	1	1	1	0	1	1	1	6	Yes	Yes	2	1	1	1	2	1	0	0	0	1	1	1	1	1	1	-1	-1	-1	I have never considered taking a Leave of Absence from school for my personal well-being
R_2ZTtrR1LW6ZZ8XF	100	Pre-Clinical Coursework (usually 1st Year, occasionally 2nd Year or MD/PhD)		Pre-Clinical	22 - 24	22-27	Male	Male	Caucasian		White	No	No	Never Married	Between $20K and $100K	Orthopaedic Surgery		High	0.75	High	1	1	1	0	1	1	0	5	Yes	Yes	2	1	0	1	2	1	0	0	0	2	1	1	0	1	0	1	0	-1	I have never considered taking a Leave of Absence from school for my personal well-being
R_2EgyFqa3XwmqGrI	100	Pre-Clinical Coursework (usually 1st Year, occasionally 2nd Year or MD/PhD)		Pre-Clinical	22 - 24	22-27	Male	Male	Caucasian		White	No	Yes	Never Married	<$20K	Psychiatry		Low	0.5	Moderate	1	1	1	0	1	1	1	6	Yes	Yes	2	2	2	2	2	1	1	0	2	0	1	1	2	0	2	-1	1	-2	I have considered taking a Leave of Absence from school for my personal well-being
R_Atls5fe3QaswkFz	100	Have begun participating in Core Clerkships (usually 3rd Year, occasionally 2nd Year or MD/PhD)		Clinical	22 - 24	22-27	Female	Non-Male	Caucasian		White	No	No	Never Married	<$20K	Internal Medicine		Low	0.75	High	0	1	1	0	0	1	0	3	No	Yes	2	1	2	1	2	1	1	1	0	1	1	0	1	1	1	0	-2	-2	I have never considered taking a Leave of Absence from school for my personal well-being
R_yQnZlPgMpijZPu9	100	Have begun participating in Core Clerkships (usually 3rd Year, occasionally 2nd Year or MD/PhD)		Clinical	22 - 24	22-27	Female	Non-Male	Asian		Asian	No	No	Never Married	<$20K	Emergency Medicine		Mod	0.5	Moderate	1	1	1	1	1	1	1	7	Yes	Yes	2	1	1	0	2	1	0	0	0	2	1	1	1	0	0	-1	-1	-1	I have never considered taking a Leave of Absence from school for my personal well-being
R_1KfhJTvszsoROMy	100	Pre-Clinical Coursework (usually 1st Year, occasionally 2nd Year or MD/PhD)		Pre-Clinical	22 - 24	22-27	Female	Non-Male	Caucasian		White	No	No	Never Married	<$20K	Pediatrics		Low	0	Low	1	1	1	0	1	1	1	6	Yes	Yes	2	1	1	1	2	1	0	0	0	0	1	1	1	1	2	-2	-1	-2	I have never considered taking a Leave of Absence from school for my personal well-being
R_cx5YtPG939r58n7	100	Pre-Clinical Coursework (usually 1st Year, occasionally 2nd Year or MD/PhD)		Pre-Clinical	22 - 24	22-27	Female	Non-Male	Caucasian		White	No	No	Never Married	Between $20K and $100K	Obstetrics and Gynecology		Mod	0.5	Moderate	1	1	1	0	1	1	0	5	Yes	Yes	2	2	1	2	2	1	1	1	0	2	1	1	0	2	0	-1	-1	-1	I have never considered taking a Leave of Absence from school for my personal well-being
R_1myEl5yCDrGgIfi	100	Pre-Clinical Coursework (usually 1st Year, occasionally 2nd Year or MD/PhD)		Pre-Clinical	22 - 24	22-27	Male	Male	Caucasian		White	No	No	Never Married	Between $20K and $100K	Ophthalmology		Mod	0.25	Low	0	0	0	0	0	0	0	0	No	No	2	2	2	2	2	2	1	2	1	1	0	1	0	1	1	1	-1	0	I have never considered taking a Leave of Absence from school for my personal well-being
R_3j0t7PMBjha2KAU	100	Pre-Clinical Coursework (usually 1st Year, occasionally 2nd Year or MD/PhD)		Pre-Clinical	25 - 27	22-27	Male	Male	Caucasian		White	No	No	Never Married	Between $20K and $100K	Other:			0.75	High	0	0	1	0	1	1	0	3	No	No	2	2	2	1	2	2	2	1	1	2	0	0	1	0	0	0	-1	-1	I have never considered taking a Leave of Absence from school for my personal well-being
R_D1aCIDCDhKgOrv3	100	Have begun participating in Core Clerkships (usually 3rd Year, occasionally 2nd Year or MD/PhD)		Clinical	25 - 27	22-27	Female	Non-Male	Caucasian		White	No	No	Never Married	<$20K	Undecided	#REF!		0	Low	1	0	1	0	0	0	1	3	No	Yes	1	2	2	1	2	2	1	0	0	1	-1	1	2	1	1	-2	-1	-1	I have never considered taking a Leave of Absence from school for my personal well-being
R_5hyiGnOLWN4cIgh	100	Have begun participating in Core Clerkships (usually 3rd Year, occasionally 2nd Year or MD/PhD)		Clinical	22 - 24	22-27	Female	Non-Male	Caucasian		White	No	No	Never Married	<$20K	Dermatology		High	0.75	High	0	0	0	0	0	1	0	1	No	No	2	2	1	1	2	2	2	0	1	1	0	0	1	0	1	1	0	0	I have never considered taking a Leave of Absence from school for my personal well-being
R_3je93cq3YBwjY6E	100	Have begun participating in Core Clerkships (usually 3rd Year, occasionally 2nd Year or MD/PhD)		Clinical	22 - 24	22-27	Male	Male	Caucasian		White	No	No	Never Married	I'd Prefer Not to Say	Dermatology		High	1	High	1	1	1	0	1	1	0	5	Yes	Yes	2	2	1	1	2	1	2	0	0	2	1	0	1	1	0	-1	-2	-1	I have considered taking a Leave of Absence from school for my personal well-being
R_2uIJUBBHRSVCQYs	100	Have completed Core Clerkships (usually 4th Year, occasionally 3rd Year or MD/PhD)		Post-Clinical	25 - 27	22-27	Female	Non-Male	Caucasian		White	No	No	Married	Between $100K and $300K	Internal Medicine		Low	1	High	0	0	0	0	0	0	0	0	No	No	2	1	1	1	2	2	0	0	1	2	0	1	1	0	0	-1	-1	-1	I have never considered taking a Leave of Absence from school for my personal well-being
R_DirYMXHJM1qBbGN	100	Pre-Clinical Coursework (usually 1st Year, occasionally 2nd Year or MD/PhD)		Pre-Clinical	22 - 24	22-27	Female	Non-Male	Caucasian		White	No	No	Never Married	Between $20K and $100K	Internal Medicine		Low	0.5	Moderate	0	0	1	0	1	1	0	3	No	No	2	2	2	1	1	2	2	1	0	1	0	0	1	1	0	1	-1	-1	I have never considered taking a Leave of Absence from school for my personal well-being
R_1EcAlAcnO9LfDNH	100	Pre-Clinical Coursework (usually 1st Year, occasionally 2nd Year or MD/PhD)		Pre-Clinical	22 - 24	22-27	Female	Non-Male	Caucasian,Hispanic/Latinx		Multiracial	No	No	Never Married	<$20K	Obstetrics and Gynecology		Mod	0.75	High	0	0	0	1	1	1	0	3	No	No	2	2	2	1	2	2	1	1	1	1	0	1	1	0	1	1	1	1	I have never considered taking a Leave of Absence from school for my personal well-being
R_2QXxo1czJEkxyMU	100	Pre-Clinical Coursework (usually 1st Year, occasionally 2nd Year or MD/PhD)		Pre-Clinical	28 - 31	≥28	Male	Male	Hispanic/Latinx		Hispanic/Latinx	Yes	No	Never Married	Between $20K and $100K	Anesthesiology		Low	0.25	Low	0	1	0	0	0	0	0	1	No	Yes	2	2	0	2	1	2	2	0	2	1	0	0	0	0	0	2	-1	1	I have never considered taking a Leave of Absence from school for my personal well-being
R_3hzKIa3tpdnNRMm	100	Have begun participating in Core Clerkships (usually 3rd Year, occasionally 2nd Year or MD/PhD)		Clinical	25 - 27	22-27	Female	Non-Male	Asian		Asian	No	No	Never Married	Between $100K and $300K	Pediatrics		Low	0.75	High	0	1	0	0	0	1	0	2	No	Yes	2	1	2	1	2	1	0	0	0	2	1	1	2	1	0	-2	-1	0	I have never considered taking a Leave of Absence from school for my personal well-being
R_VXuQcHjGQ2aff9f	100	Pre-Clinical Coursework (usually 1st Year, occasionally 2nd Year or MD/PhD)		Pre-Clinical	22 - 24	22-27	Female	Non-Male	Asian		Asian	No	No	Never Married	I'd Prefer Not to Say	Internal Medicine		Low	0.75	High	1	1	1	0	1	1	0	5	Yes	Yes	2	2	2	2	2	2	2	0	1	1	0	0	2	1	1	1	0	-1	I have never considered taking a Leave of Absence from school for my personal well-being
R_3fvDnjweB6IFgJg	100	Pre-Clinical Coursework (usually 1st Year, occasionally 2nd Year or MD/PhD)		Pre-Clinical	25 - 27	22-27	Female	Non-Male	Caucasian		White	No	No	Never Married	<$20K	Obstetrics and Gynecology		Mod	0.5	Moderate	1	1	0	1	1	1	0	5	Yes	Yes	2	2	1	1	2	1	2	0	0	2	1	0	1	1	0	-1	-1	-2	I have never considered taking a Leave of Absence from school for my personal well-being
R_2cnCtzkONcmJbqU	100	Pre-Clinical Coursework (usually 1st Year, occasionally 2nd Year or MD/PhD)		Pre-Clinical	25 - 27	22-27	Female	Non-Male	Asian		Asian	No	No	Never Married	I'd Prefer Not to Say	Pediatrics		Low	0.75	High	0	0	1	1	1	1	0	4	Yes	No	2	1	1	1	1	2	0	1	0	1	0	1	0	1	0	-2	-1	-2	I have never considered taking a Leave of Absence from school for my personal well-being
R_DIFUlSfC9lFLqCd	59	Have begun participating in Core Clerkships (usually 3rd Year, occasionally 2nd Year or MD/PhD)		Clinical	22 - 24	22-27	Female	Non-Male	Other:	arab	White	No	No	Never Married	Between $100K and $300K	Dermatology		High	1	High	1	1	1	1	1	1	1	7	Yes	Yes
R_XRoXSoBuJMsr6pj	59	Have completed Core Clerkships (usually 4th Year, occasionally 3rd Year or MD/PhD)		Post-Clinical	25 - 27	22-27	Female	Non-Male	Caucasian		White	No	No	Married	Between $20K and $100K	Emergency Medicine		Mod	1	High	0	1	0	0	0	0	0	1	No	Yes
R_xg6wVnoshnB2Qc9	59	Pre-Clinical Coursework (usually 1st Year, occasionally 2nd Year or MD/PhD)		Pre-Clinical	22 - 24	22-27	Male	Male	Caucasian		White	No	No	Never Married	Between $20K and $100K	Plastic Surgery		High	0.75	High	1	1	1	0	1	1	1	6	Yes	Yes
R_1DqjyO9QtRFASTC	35	Have begun participating in Core Clerkships (usually 3rd Year, occasionally 2nd Year or MD/PhD)		Clinical																	1	1	1	1	1	1	1	7	Yes	Yes
R_Z4AMFJSDnn60PfP	100	Have begun participating in Core Clerkships (usually 3rd Year, occasionally 2nd Year or MD/PhD)		Clinical	25 - 27	22-27	Female	Non-Male	Caucasian		White	No	Yes	Never Married	<$20K	Psychiatry		Low	0.5	Moderate	1	0	1	1	1	1	1	6	Yes	Yes	2	2	1	2	2	0	0	0	1	2	2	2	1	1	0	-2	-1	-1	I have considered taking a Leave of Absence from school for my personal well-being
R_3sjh8S2G8bZaeV8	100	Have completed Core Clerkships (usually 4th Year, occasionally 3rd Year or MD/PhD)		Post-Clinical	25 - 27	22-27	Female	Non-Male	Caucasian		White	No	No	Never Married	I'm Not Sure	Psychiatry		Low	1	High	0	0	0	0	0	1	0	1	No	No	2	2	2	2	2	2	2	1	1	2	0	0	1	1	0	-1	1	1	I have never considered taking a Leave of Absence from school for my personal well-being
R_2zkkjZHyaFjTEK6	100	Have completed Core Clerkships (usually 4th Year, occasionally 3rd Year or MD/PhD)		Post-Clinical	25 - 27	22-27	Female	Non-Male	Caucasian		White	No	No	Never Married	Between $100K and $300K	Psychiatry		Low	1	High	1	0	0	0	0	1	0	2	No	Yes	2	2	2	2	2	1	1	0	1	2	1	1	2	1	0	-1	-1	-1	I have considered taking a Leave of Absence from school for my personal well-being
R_3qQfYlV1iZVfS9s	100	Pre-Clinical Coursework (usually 1st Year, occasionally 2nd Year or MD/PhD)		Pre-Clinical	22 - 24	22-27	Male	Male	Caucasian		White	No	Yes	Never Married	Between $100K and $300K	Internal Medicine		Low	1	High	0	0	1	0	0	1	1	3	No	No	2	2	1	1	1	2	1	0	0	1	0	1	1	1	0	-1	-1	-1	I have never considered taking a Leave of Absence from school for my personal well-being
R_rd8QZc4MrAwUXkt	100	Have begun participating in Core Clerkships (usually 3rd Year, occasionally 2nd Year or MD/PhD)		Clinical	22 - 24	22-27	Male	Male	Caucasian		White	No	No	Never Married	<$20K	Emergency Medicine		Mod	1	High	1	0	0	1	0	1	0	3	No	Yes	2	1	2	2	2	2	1	0	1	2	0	0	2	1	0	0	0	0	I have never considered taking a Leave of Absence from school for my personal well-being
R_UMl3WIc1JPD3CNP	100	Have completed Core Clerkships (usually 4th Year, occasionally 3rd Year or MD/PhD)		Post-Clinical	25 - 27	22-27	Male	Male	Hispanic/Latinx		Hispanic/Latinx	Yes	Yes	Never Married	Between $100K and $300K	Pediatric Neurology		Mod	1	High	0	1	1	0	1	1	1	5	Yes	Yes	2	2	1	1	1	2	1	0	0	0	0	1	1	1	1	-1	-1	-1	I have considered taking a Leave of Absence from school for my personal well-being
R_XFEeYHN7Hm76eGZ	100	Have begun participating in Core Clerkships (usually 3rd Year, occasionally 2nd Year or MD/PhD)		Clinical	25 - 27	22-27	Male	Male	Caucasian		White	No	No	Never Married	Between $20K and $100K	Orthopaedic Surgery		High	0	Low	1	1	1	0	0	1	0	4	Yes	Yes	2	2	0	2	1	2	1	0	2	0	0	1	0	0	1	-1	-1	-1	I have never considered taking a Leave of Absence from school for my personal well-being
R_r0Tfzrnd1HQ13nH	100	Pre-Clinical Coursework (usually 1st Year, occasionally 2nd Year or MD/PhD)		Pre-Clinical	22 - 24	22-27	Female	Non-Male	Caucasian		White	No	No	Never Married	Between $20K and $100K	Obstetrics and Gynecology		Mod	0.25	Low	1	0	0	0	1	1	1	4	Yes	Yes	2	1	0	1	1	1	0	0	0	1	1	1	0	1	0	0	1	0	I have never considered taking a Leave of Absence from school for my personal well-being
R_31gBvdiaPLtHe1m	100	Have completed Core Clerkships (usually 4th Year, occasionally 3rd Year or MD/PhD)		Post-Clinical	25 - 27	22-27	Female	Non-Male	Caucasian		White	No	No	Never Married	Between $100K and $300K	Family Medicine		Low	1	High	1	1	1	0	1	1	0	5	Yes	Yes	2	2	1	2	2	1	1	0	1	1	1	1	1	1	1	-1	-1	-2	I have never considered taking a Leave of Absence from school for my personal well-being
R_0Jv6FFkJoGUDDhv	100	Pre-Clinical Coursework (usually 1st Year, occasionally 2nd Year or MD/PhD)		Pre-Clinical	28 - 31	≥28	Male	Male	Caucasian		White	No	No	Never Married	<$20K	Emergency Medicine		Mod	0.25	Low	0	0	0	0	0	0	0	0	No	No	2	2	1	0	1	2	2	0	0	1	0	0	1	0	0	-1	-1	0	I have never considered taking a Leave of Absence from school for my personal well-being
R_30bYEgCDbmd7A7e	100	Have begun participating in Core Clerkships (usually 3rd Year, occasionally 2nd Year or MD/PhD)		Clinical	28 - 31	≥28	Male	Male	Black/African		Black/African	Yes	No	Married	Between $100K and $300K		#REF!		0.75	High	1	0	0	0	0	0	0	1	No	Yes	2	1	2	1	1	1	0	1	0	1	1	1	1	1	0	0	0	-1	I have considered taking a Leave of Absence from school for my personal well-being
R_2QVQuN4RSBwaB1j	100	Have completed Core Clerkships (usually 4th Year, occasionally 3rd Year or MD/PhD)		Post-Clinical	25 - 27	22-27	Female	Non-Male	Caucasian		White	No	No	Never Married	<$20K	Family Medicine		Low	1	High	0	1	0	0	0	0	0	1	No	Yes	1	1	0	1	1	1	1	0	1	1	0	0	0	0	0	1	-2	-1	I have never considered taking a Leave of Absence from school for my personal well-being
R_2CPU4dSp065tGAi	100	Pre-Clinical Coursework (usually 1st Year, occasionally 2nd Year or MD/PhD)		Pre-Clinical	28 - 31	≥28	Male	Male	Caucasian		White	No	No	Never Married	<$20K	Emergency Medicine		Mod	0.75	High	1	1	1	0	0	1	0	4	Yes	Yes	2	2	2	2	2	2	1	0	1	1	0	1	2	1	1	-1	-1	-1	I have considered taking a Leave of Absence from school for my personal well-being
R_3D28IVhlyUASHpe	100	Pre-Clinical Coursework (usually 1st Year, occasionally 2nd Year or MD/PhD)		Pre-Clinical	28 - 31	≥28	Male	Male	Caucasian		White	No	No	Never Married	Between $20K and $100K	Emergency Medicine		Mod	0.25	Low	0	0	1	0	0	1	0	2	No	No	1	2	2	2	2	2	2	2	1	0	-1	0	0	1	2	1	-2	-1	I have never considered taking a Leave of Absence from school for my personal well-being
R_1hF2sh3Lk8owA8q	100	Have begun participating in Core Clerkships (usually 3rd Year, occasionally 2nd Year or MD/PhD)		Clinical	28 - 31	≥28	Male	Male	Caucasian		White	No	No	Never Married	Between $20K and $100K	Psychiatry		Low	0.75	High	0	0	0	0	0	1	0	1	No	No	2	2	2	1	1	1	1	1	1	1	1	1	1	0	0	-1	-1	-1	I have considered taking a Leave of Absence from school for my personal well-being
R_1QrzRft58Tmzlfn	100	Pre-Clinical Coursework (usually 1st Year, occasionally 2nd Year or MD/PhD)		Pre-Clinical	25 - 27	22-27	Male	Male	Caucasian		White	No	No	Never Married	Between $20K and $100K	Thoracic Surgery		High	0.5	Moderate	0	0	0	0	0	0	0	0	No	No	2	2	2	1	2	1	1	1	0	2	1	1	1	1	0	1	-1	0	I have never considered taking a Leave of Absence from school for my personal well-being
R_27UTTCXjoDASlFU	100	Have completed Core Clerkships (usually 4th Year, occasionally 3rd Year or MD/PhD)		Post-Clinical	28 - 31	≥28	Male	Male	Caucasian		White	No	No	Married	Between $20K and $100K	Dermatology		High	0.5	Moderate	1	1	0	1	1	1	1	6	Yes	Yes	2	0	1	2	2	0	0	1	1	0	2	0	0	1	2	-2	-1	-2	I have never considered taking a Leave of Absence from school for my personal well-being
R_1eWU1fuVAFpwN5j	100	Have completed Core Clerkships (usually 4th Year, occasionally 3rd Year or MD/PhD)		Post-Clinical	25 - 27	22-27	Female	Non-Male	Caucasian		White	No	No	Never Married	<$20K	Psychiatry		Low	0.75	High	1	1	0	0	0	1	0	3	No	Yes	2	2	2	2	2	1	0	0	0	2	1	2	2	2	0	-1	-1	-2	I have never considered taking a Leave of Absence from school for my personal well-being
R_XtdEtdSXqCVOtUt	100	Have begun participating in Core Clerkships (usually 3rd Year, occasionally 2nd Year or MD/PhD)		Clinical	25 - 27	22-27	Female	Non-Male	Black/African		Black/African	Yes	No	Never Married	Between $100K and $300K	Internal Medicine		Low	0.75	High	1	1	0	0	0	1	0	3	No	Yes	2	1	2	1	2	1	0	1	0	1	1	1	1	1	1	-1	0	2	I have never considered taking a Leave of Absence from school for my personal well-being
R_9Y6De6i4UvUzbb3	100	Have completed Core Clerkships (usually 4th Year, occasionally 3rd Year or MD/PhD)		Post-Clinical	>32	≥28	I'd Prefer Not to Say		Caucasian		White	No	No	Never Married	<$20K	Family Medicine		Low	0.75	High	0	1	0	0	0	1	0	2	No	Yes	2	2	1	1	2	2	1	0	1	1	0	1	1	0	1	1	-2	-1	I have never considered taking a Leave of Absence from school for my personal well-being
R_egMovKMuTH7cwLf	100	Have completed Core Clerkships (usually 4th Year, occasionally 3rd Year or MD/PhD)		Post-Clinical	22 - 24	22-27	Female	Non-Male	Asian		Asian	No	No	Never Married	Between $20K and $100K	Obstetrics and Gynecology		Mod	1	High	0	0	0	0	0	1	0	1	No	No	2	2	1	1	1	2	1	0	0	1	0	1	1	1	0	0	0	-1	I have never considered taking a Leave of Absence from school for my personal well-being
R_7NGPFihJh44JrMZ	100	Have completed Core Clerkships (usually 4th Year, occasionally 3rd Year or MD/PhD)		Post-Clinical	25 - 27	22-27	Female	Non-Male	Caucasian		White	No	No	Married	>$300K	Anesthesiology		Low	1	High	1	1	0	0	0	1	0	3	No	Yes	2	1	0	1	2	1	0	0	0	1	1	1	0	1	1	-2	-2	-2	I have never considered taking a Leave of Absence from school for my personal well-being
R_3X9Y9Vi3E1XSGGJ	100	Pre-Clinical Coursework (usually 1st Year, occasionally 2nd Year or MD/PhD)		Pre-Clinical	22 - 24	22-27	Female	Non-Male	Asian		Asian	No	No	Never Married	Between $20K and $100K	Obstetrics and Gynecology		Mod	0.5	Moderate	1	0	1	0	1	1	1	5	Yes	Yes	2	1	2	1	2	1	0	0	0	2	1	1	2	1	0	1	-1	-1	I have never considered taking a Leave of Absence from school for my personal well-being
R_1gNLQ8PBg6sowId	100	Pre-Clinical Coursework (usually 1st Year, occasionally 2nd Year or MD/PhD)		Pre-Clinical	22 - 24	22-27	Female	Non-Male	Caucasian		White	No	Yes	Never Married	Between $100K and $300K	Urology		High	0.75	High	1	0	0	0	0	1	1	3	No	Yes	2	2	1	1	2	2	1	0	0	2	0	1	1	1	0	-1	0	0	I have never considered taking a Leave of Absence from school for my personal well-being
R_3pbbUa7cJadIs2l	100	Pre-Clinical Coursework (usually 1st Year, occasionally 2nd Year or MD/PhD)		Pre-Clinical	28 - 31	≥28	Male	Male	Hispanic/Latinx		Hispanic/Latinx	Yes	No	Never Married	Between $100K and $300K	Dermatology		High	1	High	1	1	1	0	1	1	1	6	Yes	Yes	2	2	2	1	1	2	2	1	0	0	0	0	1	1	1	-2	-2	-2	I have considered taking a Leave of Absence from school for my personal well-being
R_31uZYpOd4le1Bjf	100	Have completed Core Clerkships (usually 4th Year, occasionally 3rd Year or MD/PhD)		Post-Clinical	28 - 31	≥28	Male	Male	Caucasian		White	No	No	Married	Between $20K and $100K	Radiation Oncology		High	1	High	0	1	0	0	0	0	0	1	No	Yes	2	2	1	2	2	1	0	0	2	2	1	2	1	0	0	-1	-2	0	I have never considered taking a Leave of Absence from school for my personal well-being
R_D6LDsMuCPL4YNm9	100	Pre-Clinical Coursework (usually 1st Year, occasionally 2nd Year or MD/PhD)		Pre-Clinical	22 - 24	22-27	Male	Male	Caucasian		White	No	No	Never Married	Between $20K and $100K	Emergency Medicine		Mod	0.5	Moderate	0	0	0	0	0	1	0	1	No	No	2	2	2	1	2	2	1	0	0	2	0	1	2	1	0	1	1	1	I have never considered taking a Leave of Absence from school for my personal well-being
R_231YQISHjcwmbPB	100	Pre-Clinical Coursework (usually 1st Year, occasionally 2nd Year or MD/PhD)		Pre-Clinical	22 - 24	22-27	Female	Non-Male	Caucasian,Hispanic/Latinx		Multiracial	No	No	Never Married	<$20K	Emergency Medicine		Mod	0.5	Moderate	0	0	0	0	0	0	0	0	No	No	2	2	0	0	2	2	2	0	0	1	0	0	0	0	1	0	0	0	I have never considered taking a Leave of Absence from school for my personal well-being
R_6x3e0iwHUxVcKtj	100	Pre-Clinical Coursework (usually 1st Year, occasionally 2nd Year or MD/PhD)		Pre-Clinical	22 - 24	22-27	Male	Male	Caucasian		White	No	No	Never Married	<$20K	Neurology		Mod	0.75	High	1	0	0	0	0	0	1	2	No	Yes	2	2	2	2	2	2	1	1	2	2	0	1	1	0	0	1	0	0	I have never considered taking a Leave of Absence from school for my personal well-being
R_pcmLdL10jpKxmDv	100	Pre-Clinical Coursework (usually 1st Year, occasionally 2nd Year or MD/PhD)		Pre-Clinical	22 - 24	22-27	Female	Non-Male	Caucasian		White	No	No	Never Married	Between $20K and $100K	Pediatrics		Low	0.75	High	0	1	0	0	1	0	0	2	No	Yes	2	1	0	2	1	1	0	0	1	1	1	1	0	1	0	0	-1	-1	I have never considered taking a Leave of Absence from school for my personal well-being
R_1oBF4kLG4ixg3yr	100	Have begun participating in Core Clerkships (usually 3rd Year, occasionally 2nd Year or MD/PhD)		Clinical	25 - 27	22-27	Male	Male	Caucasian		White	No	No	Never Married	Between $100K and $300K	Physical Medicine and Rehabilitation		Low	0.5	Moderate	1	1	0	1	1	1	0	5	Yes	Yes	2	2	1	1	1	1	2	0	0	0	1	0	1	1	1	-2	-2	-2	I have considered taking a Leave of Absence from school for my personal well-being
R_3n2yCtN5wNzTJYP	100	Pre-Clinical Coursework (usually 1st Year, occasionally 2nd Year or MD/PhD)		Pre-Clinical	22 - 24	22-27	Female	Non-Male	Asian		Asian	No	No	Never Married	<$20K	Medicine-Pediatrics		Mod	0.75	High	0	0	1	0	1	1	0	3	No	No	2	2	1	1	1	2	2	0	0	1	0	0	1	1	0	0	0	-1	I have never considered taking a Leave of Absence from school for my personal well-being
R_oXKHHv4cydO3Off	100	Pre-Clinical Coursework (usually 1st Year, occasionally 2nd Year or MD/PhD)		Pre-Clinical	22 - 24	22-27	Female	Non-Male	Caucasian		White	No	No	Never Married	Between $20K and $100K	Neurology		Mod	0.75	High	0	0	1	0	1	1	1	4	Yes	No	2	1	2	2	2	1	0	2	1	1	1	1	0	1	1	-1	1	-1	I have never considered taking a Leave of Absence from school for my personal well-being
R_3wasM38Lfb7pdYt	100	Have begun participating in Core Clerkships (usually 3rd Year, occasionally 2nd Year or MD/PhD)		Clinical	25 - 27	22-27	I'd Prefer Not to Say		Caucasian		White	No	Yes	Never Married	Between $100K and $300K	Psychiatry		Low	1	High	1	1	1	1	1	1	1	7	Yes	Yes	2	2	2	1	2	1	0	1	0	2	1	2	1	1	0	1	2	1	I have considered taking a Leave of Absence from school for my personal well-being
R_9RZaYKq7PZ9lVJf	100	Pre-Clinical Coursework (usually 1st Year, occasionally 2nd Year or MD/PhD)		Pre-Clinical	22 - 24	22-27	Male	Male	Caucasian		White	No	No	Never Married	I'd Prefer Not to Say	Anesthesiology		Low	0.25	Low	1	0	0	0	0	0	0	1	No	Yes	2	2	0	1	1	2	2	0	1	0	0	0	0	0	1	1	-1	0	I have never considered taking a Leave of Absence from school for my personal well-being
R_10rBmkkWql7WogR	100	Have completed Core Clerkships (usually 4th Year, occasionally 3rd Year or MD/PhD)		Post-Clinical	25 - 27	22-27	Male	Male	Caucasian		White	No	No	Married	Between $100K and $300K	Internal Medicine		Low	0.75	High	1	1	0	1	1	1	0	5	Yes	Yes	2	1	1	1	2	1	1	0	1	2	1	0	1	0	0	-2	-1	-1	I have never considered taking a Leave of Absence from school for my personal well-being
R_1Q0hW0BsTZ442sT	100	Have completed Core Clerkships (usually 4th Year, occasionally 3rd Year or MD/PhD)		Post-Clinical	28 - 31	≥28	Male	Male	Caucasian		White	No	No	Married	Between $20K and $100K	Neurology		Mod	1	High	0	0	0	0	0	1	0	1	No	No	0	0	0	2	2	0	0	0	2	2	0	0	0	0	0	-2	2	0	I have never considered taking a Leave of Absence from school for my personal well-being
R_x333ZF2TvLcSNWx	100	Pre-Clinical Coursework (usually 1st Year, occasionally 2nd Year or MD/PhD)		Pre-Clinical	22 - 24	22-27	Male	Male	Caucasian		White	No	No	Never Married	I'm Not Sure	Otolaryngology		High	0.5	Moderate	0	0	0	0	0	0	0	0	No	No	1	1	1	2	1											-1	1	1	I have never considered taking a Leave of Absence from school for my personal well-being
R_3m32gGdHQwPZJos	100	Pre-Clinical Coursework (usually 1st Year, occasionally 2nd Year or MD/PhD)		Pre-Clinical	22 - 24	22-27	Female	Non-Male	Caucasian		White	No	No	Never Married	<$20K	Medicine-Pediatrics		Mod	0.75	High	0	0	0	0	1	0	0	1	No	No	2	2	2	2	2	2	2	1	0	2	0	0	1	2	0	0	0	0	I have never considered taking a Leave of Absence from school for my personal well-being
R_2D7zif9mvg9lyMs	100	Pre-Clinical Coursework (usually 1st Year, occasionally 2nd Year or MD/PhD)		Pre-Clinical	25 - 27	22-27	Male	Male	Caucasian		White	No	No	Never Married	<$20K	Anesthesiology		Low	0.25	Low	0	1	0	0	0	1	0	2	No	Yes	2	1	1	1	1											0	0	0	I have never considered taking a Leave of Absence from school for my personal well-being
R_3PixKF23iORAS4I	100	Pre-Clinical Coursework (usually 1st Year, occasionally 2nd Year or MD/PhD)		Pre-Clinical	22 - 24	22-27	Male	Male	Caucasian		White	No	No	Never Married	Between $100K and $300K	Internal Medicine		Low	0.25	Low	1	0	0	0	1	0	0	2	No	Yes	2	2	2	1	2	2	1	0	1	2	0	1	2	0	0	-1	-1	0	I have never considered taking a Leave of Absence from school for my personal well-being
R_2Y2PmjbLUV5Xjmh	100	Have completed Core Clerkships (usually 4th Year, occasionally 3rd Year or MD/PhD)		Post-Clinical	25 - 27	22-27	Male	Male	Caucasian		White	No	No	Married	Between $100K and $300K	Family Medicine		Low	1	High	0	0	0	0	1	1	0	2	No	No	2	2	2	2	2	2	2	1	1	2	0	0	1	1	0	0	-1	-1	I have never considered taking a Leave of Absence from school for my personal well-being
R_9B0PnqoUvicZmff	100	Pre-Clinical Coursework (usually 1st Year, occasionally 2nd Year or MD/PhD)		Pre-Clinical	22 - 24	22-27	Male	Male	Caucasian		White	No	No	Never Married	Between $20K and $100K	Orthopaedic Surgery		High	0.5	Moderate	0	0	0	0	0	0	0	0	No	No	2	1	1	1	1	1	1	0	0	0	1	0	1	1	1	0	-2	0	I have never considered taking a Leave of Absence from school for my personal well-being
R_1gkJUuVMw4QV5f5	100	Pre-Clinical Coursework (usually 1st Year, occasionally 2nd Year or MD/PhD)		Pre-Clinical	22 - 24	22-27	Male	Male	Caucasian		White	No	No	Never Married	Between $100K and $300K	Orthopaedic Surgery		High	0.75	High	0	1	1	0	1	1	0	4	Yes	Yes	2	2	1	0	1	2	2	1	0	1	0	0	0	0	0	1	1	-1	I have never considered taking a Leave of Absence from school for my personal well-being
R_2uw8nGSU65IPKPt	100	Pre-Clinical Coursework (usually 1st Year, occasionally 2nd Year or MD/PhD)		Pre-Clinical	25 - 27	22-27	Male	Male	Caucasian		White	No	No	Never Married	Between $100K and $300K	Vascular Surgery		Mod	0.75	High	0	0	0	1	0	0	0	1	No	No	2	0	0	1	1	2	0	0	0	1	0	0	0	1	0	-1	0	-1	I have never considered taking a Leave of Absence from school for my personal well-being
R_2azawRPQpVdP674	100	Pre-Clinical Coursework (usually 1st Year, occasionally 2nd Year or MD/PhD)		Pre-Clinical	25 - 27	22-27	Female	Non-Male	Asian		Asian	No	No	Never Married	Between $100K and $300K	Internal Medicine		Low	0.5	Moderate	0	1	0	1	0	1	1	4	Yes	Yes	2	2	2	2	2	1	0	0	0	1	1	2	2	2	1	0	0	0	I have never considered taking a Leave of Absence from school for my personal well-being
R_2v7i45CdAxzoXXg	100	Pre-Clinical Coursework (usually 1st Year, occasionally 2nd Year or MD/PhD)		Pre-Clinical	22 - 24	22-27	Female	Non-Male	Caucasian		White	No	No	Never Married	Between $100K and $300K	Family Medicine		Low	0.75	High	0	1	0	0	1	1	0	3	No	Yes	2	1	1	1	1	1	1	0	0	0	1	0	1	1	1	1	2	1	I have never considered taking a Leave of Absence from school for my personal well-being
R_tYXg9giHGwiHDNv	100	Pre-Clinical Coursework (usually 1st Year, occasionally 2nd Year or MD/PhD)		Pre-Clinical	22 - 24	22-27	Male	Male	Caucasian		White	No	No	Never Married	Between $100K and $300K	Internal Medicine		Low	0.5	Moderate	0	1	0	0	0	0	0	1	No	Yes	2	2	1		2	1	0	0	1	2	1	2	1		0	-1	0	-1	I have never considered taking a Leave of Absence from school for my personal well-being
R_tVx0wtOG9tnaZQl	100	Pre-Clinical Coursework (usually 1st Year, occasionally 2nd Year or MD/PhD)		Pre-Clinical	25 - 27	22-27	Female	Non-Male	Asian		Asian	No	No	Never Married	<$20K	Anesthesiology		Low	0.5	Moderate	1	1	0	0	1	1	0	4	Yes	Yes	2	1	1	1	2	1	1	1	0	2	1	0	0	1	0	-1	0	-1	I have taken a Leave of Absence from school for my personal well-being
R_3s5Q3mLcgPs2ply	100	Pre-Clinical Coursework (usually 1st Year, occasionally 2nd Year or MD/PhD)		Pre-Clinical	22 - 24	22-27	Male	Male	Caucasian,Native American		Multiracial	No	No	Never Married	Between $20K and $100K	Neurology		Mod	0.5	Moderate	0	1	1	0	0	1	0	3	No	Yes	2	1	1	1	1											-1	0	-1	I have never considered taking a Leave of Absence from school for my personal well-being
R_3RpFrshKxqcLvUk	100	Have begun participating in Core Clerkships (usually 3rd Year, occasionally 2nd Year or MD/PhD)		Clinical	25 - 27	22-27	Transgender	Non-Male	Caucasian		White	No	No	Never Married	<$20K	Psychiatry		Low	0.5	Moderate	0	1	1	0	1	1	0	4	Yes	Yes	2	1	2	2	2	1	0	2	1	1	1	1	0	1	1	-1	2	2	I have considered taking a Leave of Absence from school for my personal well-being
R_C1F0b2uKcl8sehb	100	Have completed Core Clerkships (usually 4th Year, occasionally 3rd Year or MD/PhD)		Post-Clinical	28 - 31	≥28	Male	Male	Caucasian		White	No	No	Never Married	Between $100K and $300K	Surgery		Mod	1	High	0	0	0	0	1	1	0	2	No	No	2	2	2	2	2	1	1	1	1	1	1	1	1	1	1	-1	-1	-1	I have never considered taking a Leave of Absence from school for my personal well-being
R_DkmCBPVJKxtEIOB	100	Pre-Clinical Coursework (usually 1st Year, occasionally 2nd Year or MD/PhD)		Pre-Clinical	22 - 24	22-27	Male	Male	Caucasian		White	No	No	Never Married	Between $100K and $300K	Internal Medicine		Low	0.75	High	1	0	1	0	1	1	0	4	Yes	Yes	2	2	1	2	1	1	2	0	1	1	1	0	1	1	0	2	-1	1	I have never considered taking a Leave of Absence from school for my personal well-being
R_2P1oJ1Azt0lVueQ	100	Have begun participating in Core Clerkships (usually 3rd Year, occasionally 2nd Year or MD/PhD)		Clinical	22 - 24	22-27	Female	Non-Male	Caucasian		White	No	No	Never Married	Between $100K and $300K	Obstetrics and Gynecology		Mod	1	High	0	0	0	0	0	1	0	1	No	No	2	2	2	1	2	1	2	1	0	2	1	0	1	1	0	1	0	-1	I have never considered taking a Leave of Absence from school for my personal well-being
R_1Cyir2Wda6LTTbV	100	Have begun participating in Core Clerkships (usually 3rd Year, occasionally 2nd Year or MD/PhD)		Clinical	22 - 24	22-27	Male	Male	Caucasian		White	No	No	Never Married	Between $100K and $300K	Surgery		Mod	0.75	High	1	1	0	0	0	1	0	3	No	Yes	2	2	2	2	2	1	1	0	0	2	1	1	2	2	0	0	-1	-1	I have never considered taking a Leave of Absence from school for my personal well-being
R_1kNE4TgopFplyDb	100	Pre-Clinical Coursework (usually 1st Year, occasionally 2nd Year or MD/PhD)		Pre-Clinical	22 - 24	22-27	Male	Male	Caucasian		White	No	No	Never Married	Between $20K and $100K	Family Medicine		Low	0.5	Moderate	0	1	0	0	1	1	0	3	No	Yes	1	1	0	0	2	2	2	0	1	2	-1	-1	0	-1	0	0	1	0	I have never considered taking a Leave of Absence from school for my personal well-being
R_3iClEUGj3bWrvgq	100	Pre-Clinical Coursework (usually 1st Year, occasionally 2nd Year or MD/PhD)		Pre-Clinical	25 - 27	22-27	Male	Male	Caucasian		White	No	No	Never Married	Between $20K and $100K	Otolaryngology		High	0.75	High	1	1	1	0	1	1	0	5	Yes	Yes	2	1	1	1	1	1	0	0	1	0	1	1	1	0	1	0	-1	-1	I have never considered taking a Leave of Absence from school for my personal well-being
R_TebeTFUb3sWeLjr	100	Have begun participating in Core Clerkships (usually 3rd Year, occasionally 2nd Year or MD/PhD)		Clinical	22 - 24	22-27	Male	Male	Asian		Asian	No	No	Never Married	Between $100K and $300K	Emergency Medicine		Mod	1	High	1	1	1	1	1	1	1	7	Yes	Yes	1	1	2	2	2	0	0	1	2	2	1	1	1	0	0	-1	-1	-2	I have considered taking a Leave of Absence from school for my personal well-being
R_1DnARzGYTbObe2x	100	Have begun participating in Core Clerkships (usually 3rd Year, occasionally 2nd Year or MD/PhD)		Clinical	25 - 27	22-27	Female	Non-Male	Asian,Caucasian		Multiracial	No	No	Never Married	<$20K	Family Medicine		Low	0.75	High	0	0	0	0	0	0	0	0	No	No	2	2	2	2	2	2	2	1	1	1	0	0	1	1	1	0	0	0	I have never considered taking a Leave of Absence from school for my personal well-being
R_3qxMtfy5739DAYV	100	Currently on a Gap Year (e.g. Research, MBA, MPH, etc.)		Other	25 - 27	22-27	Female	Non-Male	Caucasian		White	No	No	Never Married	>$300K	Psychiatry		Low	1	High	1	1	1	0	0	1	0	4	Yes	Yes	2	2	2	2	2	2	1	1	1	2	0	1	1	1	0	1	1	-1	I have never considered taking a Leave of Absence from school for my personal well-being
R_2RaicGehseGJItt	100	Pre-Clinical Coursework (usually 1st Year, occasionally 2nd Year or MD/PhD)		Pre-Clinical	22 - 24	22-27	Female	Non-Male	Black/African		Black/African	Yes	No	Never Married	Between $100K and $300K	Anesthesiology		Low	0.5	Moderate	1	1	0	0	0	0	0	2	No	Yes	1	2	2	2	2	0	0	0	1	2	1	2	2	1	0	1	1	1	I have never considered taking a Leave of Absence from school for my personal well-being
R_YcCwqoz82CLIkA9	100	Pre-Clinical Coursework (usually 1st Year, occasionally 2nd Year or MD/PhD)		Pre-Clinical	22 - 24	22-27	Female	Non-Male	Black/African		Black/African	Yes	Yes	Never Married	Between $20K and $100K	Obstetrics and Gynecology		Mod	0.5	Moderate	1	0	0	0	0	1	1	3	No	Yes	1	1	2	1	2	0	0	1	0	2	1	1	1	1	0	-1	1	0	I have never considered taking a Leave of Absence from school for my personal well-being
R_vB5ddsfCOTlASQx	100	Pre-Clinical Coursework (usually 1st Year, occasionally 2nd Year or MD/PhD)		Pre-Clinical	22 - 24	22-27	Female	Non-Male	Asian		Asian	No	No	Never Married	<$20K	Pediatrics		Low	0.75	High	0	0	0	0	0	1	1	2	No	No	2	2	2	0	2	1	0	1	0	2	1	2	1	0	0	0	-1	-1	I have considered taking a Leave of Absence from school for my personal well-being
R_3LYERNjqshycbSt	59	Have begun participating in Core Clerkships (usually 3rd Year, occasionally 2nd Year or MD/PhD)		Clinical	25 - 27	22-27	Transgender	Non-Male	Caucasian		White	No	No	Never Married	<$20K	Psychiatry		Low	0.5	Moderate	0	1	1	0	1	1	0	4	Yes	Yes
R_1q3yf56OFLxo9fs	11	Have completed Core Clerkships (usually 4th Year, occasionally 3rd Year or MD/PhD)		Post-Clinical
R_2dyZtiv7S0wJaVc	100	Have begun participating in Core Clerkships (usually 3rd Year, occasionally 2nd Year or MD/PhD)		Clinical	22 - 24	22-27	Female	Non-Male	Caucasian		White	No	No	Never Married	Between $100K and $300K	Obstetrics and Gynecology		Mod	0.25	Low	1	1	1	0	1	1	0	5	Yes	Yes	2	1	1	1	2	1	0	0	0	2	1	1	1	1	0	-1	-2	-2	I have considered taking a Leave of Absence from school for my personal well-being
R_1HkkVlecLhQI3JM	100	Pre-Clinical Coursework (usually 1st Year, occasionally 2nd Year or MD/PhD)		Pre-Clinical	25 - 27	22-27	Female	Non-Male	Caucasian		White	No	No	Never Married	Between $20K and $100K	Internal Medicine		Low	0.75	High	0	0	0	0	1	1	0	2	No	No	2	1	1	1	2	2	0	0	1	2	0	1	1	0	0	0	-1	0	I have never considered taking a Leave of Absence from school for my personal well-being
R_20P7zoWwTBUrxF9	100	Pre-Clinical Coursework (usually 1st Year, occasionally 2nd Year or MD/PhD)		Pre-Clinical	28 - 31	≥28	Male	Male	Asian		Asian	No	No	Never Married	<$20K	Emergency Medicine		Mod	0.75	High	0	0	0	0	0	0	0	0	No		2	2	2	2	2	0	0	0	0	0	2	2	2	2	2	-1	-1	-1	I have never considered taking a Leave of Absence from school for my personal well-being
R_1qWXSThOuME5tQ5	100	Pre-Clinical Coursework (usually 1st Year, occasionally 2nd Year or MD/PhD)		Pre-Clinical	25 - 27	22-27	Male	Male	Caucasian		White	No	No	Never Married	Between $20K and $100K	Other:	Undecided		0.75	High	1	0	1	0	0	1	0	3	No	Yes	2	2	2	1	2	2	2	1	0	1	0	0	1	1	1	2	0	-1	I have considered taking a Leave of Absence from school for my personal well-being
R_vTRa62JGcPkxxBv	100	Pre-Clinical Coursework (usually 1st Year, occasionally 2nd Year or MD/PhD)		Pre-Clinical	22 - 24	22-27	Male	Male	Caucasian		White	No	No	Never Married	I'd Prefer Not to Say	Plastic Surgery		High	0	Low	0	0	0	0	0	0	0	0	No
R_tR60pETylfSoyVr	100	Pre-Clinical Coursework (usually 1st Year, occasionally 2nd Year or MD/PhD)		Pre-Clinical	22 - 24	22-27	Male	Male	Hispanic/Latinx		Hispanic/Latinx	Yes	No	Never Married	Between $20K and $100K	Obstetrics and Gynecology		Mod	0	Low	1	1	1	1	1	1	1	7	Yes	Yes	1	1	1	0	1	0	0	0	0	0	1	1	1	0	1	-1	0	-1	I have never considered taking a Leave of Absence from school for my personal well-being
R_1qbacQWDjBdLYps	100	Pre-Clinical Coursework (usually 1st Year, occasionally 2nd Year or MD/PhD)		Pre-Clinical	25 - 27	22-27	Male	Male					I'd Prefer Not to Say	Never Married	Between $100K and $300K	Other:			0.75	High	1	1	1	1	1	1	1	7	Yes	Yes	2	1	0	1	0											0	0	0	I have considered taking a Leave of Absence from school for my personal well-being
R_3j8qQyJx4OxMDN2	100	Have begun participating in Core Clerkships (usually 3rd Year, occasionally 2nd Year or MD/PhD)		Clinical	25 - 27	22-27	Female	Non-Male	Caucasian		White	No	No	Never Married	Between $100K and $300K	Internal Medicine		Low	0.25	Low	1	1	1	1	1	1	1	7	Yes	Yes	2	2	0	0	2											-1	-1	-1	I have never considered taking a Leave of Absence from school for my personal well-being
R_u7FieyqotJw5iE1	100	Pre-Clinical Coursework (usually 1st Year, occasionally 2nd Year or MD/PhD)		Pre-Clinical	22 - 24	22-27	Male	Male	Hispanic/Latinx		Hispanic/Latinx	Yes	No	Never Married	<$20K	Internal Medicine		Low	0	Low	1	1	1	0	1	1	1	6	Yes	Yes	1	1	0	1	1	0	1	0	0	0	1	0	0	1	1	-1	-2	-2	I have considered taking a Leave of Absence from school for my personal well-being
R_tFWWvXiCaU5VHA5	100	Have completed Core Clerkships (usually 4th Year, occasionally 3rd Year or MD/PhD)		Post-Clinical	25 - 27	22-27	Female	Non-Male	Black/African		Black/African	Yes	No	Never Married	Between $100K and $300K	Pediatrics		Low	0	Low	1	0	1	0	1	1	0	4	Yes	Yes	2	2	2	2	1	2	1	0	0	1	0	1	2	2	0	2	2	-2	I have considered taking a Leave of Absence from school for my personal well-being
R_2vertWK9y7CoHQ6	100	Pre-Clinical Coursework (usually 1st Year, occasionally 2nd Year or MD/PhD)		Pre-Clinical	22 - 24	22-27	Female	Non-Male	Asian		Asian	No	No	Never Married	Between $100K and $300K	Neurology		Mod	0.75	High	1	1	0	0	1	0	0	3	No	Yes	2	0	0	2	2	1	0	0	1	2	1	0	0	1	0	0	-1	-1	I have never considered taking a Leave of Absence from school for my personal well-being
R_33lsnTLtGUNlt0t	100	Pre-Clinical Coursework (usually 1st Year, occasionally 2nd Year or MD/PhD)		Pre-Clinical	25 - 27	22-27	Female	Non-Male	Caucasian		White	No	No	Never Married	<$20K	Otolaryngology		High	0	Low	0	0	0	1	0	1	0	2	No		2	1	0	0	2	1	2	1	0	2	1	-1	-1	0	0	-1	-1	-1	I have never considered taking a Leave of Absence from school for my personal well-being
R_1pzCFzVMUn41UG0	100	Pre-Clinical Coursework (usually 1st Year, occasionally 2nd Year or MD/PhD)		Pre-Clinical	22 - 24	22-27	Female	Non-Male	Other:	middle eastern	White	No	No	Never Married	Between $20K and $100K	Anesthesiology		Low	0.75	High	1	1	1	0	1	1	1	6	Yes	Yes	1	1	1	1	1	1	0	0	0	0	0	1	1	1	1	-1	-1	-2	I have never considered taking a Leave of Absence from school for my personal well-being
R_1q4JA7bEUCawGz8	100	Have begun participating in Core Clerkships (usually 3rd Year, occasionally 2nd Year or MD/PhD)		Clinical	25 - 27	22-27	Male	Male	Caucasian		White	No	No	Never Married	Between $100K and $300K	Emergency Medicine		Mod	0.75	High	1	1	1	0	1	1	0	5	Yes	Yes	2	1	1	2	2	1	0	0	1	1	1	1	1	1	1	-1	-2	-2	I have considered taking a Leave of Absence from school for my personal well-being
R_2BbSq6xydmggGUk	100	Pre-Clinical Coursework (usually 1st Year, occasionally 2nd Year or MD/PhD)		Pre-Clinical	25 - 27	22-27	Female	Non-Male	Caucasian		White	No	No	Never Married	Between $20K and $100K	Emergency Medicine		Mod	0.75	High	1	1	0	1	1	1	0	5	Yes	Yes	2	2	2	2	2	1	0	0	0	2	1	2	2	2	0	-2	-1	-2	I have never considered taking a Leave of Absence from school for my personal well-being
R_788GP9s4Dz6kTmx	100	Pre-Clinical Coursework (usually 1st Year, occasionally 2nd Year or MD/PhD)		Pre-Clinical	25 - 27	22-27	Female	Non-Male	Caucasian		White	No	Yes	Never Married	Between $100K and $300K	Emergency Medicine		Mod	0.25	Low	1	1	0	1	1	1	1	6	Yes	Yes	2	2	2	2	2	0	2	0	1	1	2	0	2	1	1	1	1	1	I have never considered taking a Leave of Absence from school for my personal well-being
R_2ZZz0R5pMPo8cW2	100	Currently on a Gap Year (e.g. Research, MBA, MPH, etc.)		Other	28 - 31	≥28	Male	Male	Black/African		Black/African	Yes	No	Never Married	Between $100K and $300K	Internal Medicine		Low	0	Low	1	1	1	1	1	1	1	7	Yes	Yes	1	1	1	1	2	1	0	0	0	1	0	1	1	1	1	-2	-1	-2	I have taken a Leave of Absence from school for my personal well-being
R_1K26lc7hwl7eXwi	100	Pre-Clinical Coursework (usually 1st Year, occasionally 2nd Year or MD/PhD)		Pre-Clinical	22 - 24	22-27	Female	Non-Male	Caucasian		White	No	No	Never Married	<$20K	Internal Medicine		Low	0.75	High	0	0	0	0	0	0	0	0	No		2	1	2	1	2	1	1	0	1	2	1	0	2	0	0	2	2	1	I have never considered taking a Leave of Absence from school for my personal well-being
R_3O9pH7fiIDRukU4	100	Pre-Clinical Coursework (usually 1st Year, occasionally 2nd Year or MD/PhD)		Pre-Clinical	22 - 24	22-27	Male	Male	Caucasian		White	No	No	Never Married	Between $20K and $100K	Internal Medicine	Endocrinology	Low	0.25	Low	1	0	1	0	0	1	0	3	No	Yes	1	1	0	1	0	1	1	0	1	0	0	0	0	0	0	0	0	0	I have never considered taking a Leave of Absence from school for my personal well-being
R_3JymI7z9s7ix9VK	100	Pre-Clinical Coursework (usually 1st Year, occasionally 2nd Year or MD/PhD)		Pre-Clinical	25 - 27	22-27	Female	Non-Male	Caucasian		White	No	No	Never Married	Between $100K and $300K	Medicine-Pediatrics		Mod	0.25	Low	1	1	1	0	1	1	1	6	Yes	Yes	2	2	2	2	2	1	1	0	0	1	1	1	2	2	1	-2	-1	-1	I have never considered taking a Leave of Absence from school for my personal well-being
R_12g5aSP8QGXIqkk	100	Pre-Clinical Coursework (usually 1st Year, occasionally 2nd Year or MD/PhD)		Pre-Clinical	25 - 27	22-27	Female	Non-Male	Caucasian		White	No	No	Married	<$20K	Obstetrics and Gynecology		Mod	0.5	Moderate	0	0	0	0	0	0	0	0	No		2	1	1	1	2	1	0	0	1	2	1	1	1	0	0	-1	1	0	I have never considered taking a Leave of Absence from school for my personal well-being
R_dnENYy7CDOoFg65	100	Pre-Clinical Coursework (usually 1st Year, occasionally 2nd Year or MD/PhD)		Pre-Clinical	25 - 27	22-27	Female	Non-Male	Black/African		Black/African	Yes	Yes	Never Married	<$20K	Obstetrics and Gynecology		Mod	0.25	Low	1	0	1	0	0	1	1	4	Yes	Yes	1	0	0	0	2	0	0	0	0	0	1	0	0	0	2	-1	1	2	I have never considered taking a Leave of Absence from school for my personal well-being
R_3KvH9y66Hoxdj7M	100	Pre-Clinical Coursework (usually 1st Year, occasionally 2nd Year or MD/PhD)		Pre-Clinical	22 - 24	22-27	Female	Non-Male	Caucasian		White	No	No	Never Married	Between $20K and $100K	Obstetrics and Gynecology		Mod	0.25	Low	1	1	1	0	0	1	0	4	Yes	Yes	1	1	0	1	2	1	0	0	1	2	0	1	0	0	0	0	0	0	I have never considered taking a Leave of Absence from school for my personal well-being
R_1QrvqtfO5NWZyJD	100	Pre-Clinical Coursework (usually 1st Year, occasionally 2nd Year or MD/PhD)		Pre-Clinical	22 - 24	22-27	Female	Non-Male	Black/African		Black/African	Yes	No	Never Married	I'm Not Sure	Obstetrics and Gynecology		Mod	0.75	High	1	1	1	0	0	1	0	4	Yes	Yes	2	2	2	1	1	1	1	0	0	0	1	1	2	1	1	0	0	0	I have never considered taking a Leave of Absence from school for my personal well-being
R_w1ydOB58uAlQ0bn	100	Pre-Clinical Coursework (usually 1st Year, occasionally 2nd Year or MD/PhD)		Pre-Clinical	22 - 24	22-27	Female	Non-Male	Caucasian		White	No	No	Never Married	Between $20K and $100K	Ophthalmology		Mod	0	Low	0	0	0	0	0	1	0	1	No		2	1	1	0	2	2	1	0	0	2	0	0	1	0	0	1	1	1	I have never considered taking a Leave of Absence from school for my personal well-being
R_3oBZagOres8xBaP	100	Pre-Clinical Coursework (usually 1st Year, occasionally 2nd Year or MD/PhD)		Pre-Clinical	22 - 24	22-27	Male	Male	Asian,Hispanic/Latinx		Multiracial	No	No	Never Married	<$20K	Ophthalmology		Mod	0.25	Low	0	0	0	0	0	0	0	0	No		2	2	0	2	2											1	1	1	I have taken a Leave of Absence from school for my personal well-being
R_1JCsIIWu3BR5siv	100	Pre-Clinical Coursework (usually 1st Year, occasionally 2nd Year or MD/PhD)		Pre-Clinical	25 - 27	22-27	Female	Non-Male	Caucasian		White	No	No	Never Married	Between $20K and $100K	Orthopaedic Surgery		High	0.75	High	1	1	1	0	1	1	1	6	Yes	Yes	2	2	1	1	2	1	0	0	0	0	1	2	1	1	2	-2	-2	-2	I have never considered taking a Leave of Absence from school for my personal well-being
R_1JVLaKnS1SwbGpI	100	Pre-Clinical Coursework (usually 1st Year, occasionally 2nd Year or MD/PhD)		Pre-Clinical	22 - 24	22-27	Male	Male	Caucasian		White	No	I'd Prefer Not to Say	Never Married	Between $20K and $100K	Orthopaedic Surgery		High	0.75	High	1	0	0	0	0	1	0	2	No	Yes	2	2	0	0	2	2	1	0	0	2	0	1	0	0	0	-1	0	1	I have never considered taking a Leave of Absence from school for my personal well-being
R_3gMxQewaJ74G4kA	100	Pre-Clinical Coursework (usually 1st Year, occasionally 2nd Year or MD/PhD)		Pre-Clinical	28 - 31	≥28	Female	Non-Male	Caucasian		White	No	No	Never Married	I'm Not Sure	Pediatrics		Low	0.25	Low	0	0	0	0	0	0	0	0	No		2	2	0	1	2	1	1	0	0	2	1	1	0	1	0	2	2	2	I have never considered taking a Leave of Absence from school for my personal well-being
R_23ULSiomP78PgeK	59	Currently on a Gap Year (e.g. Research, MBA, MPH, etc.)		Other	25 - 27	22-27	Male	Male	Hispanic/Latinx		Hispanic/Latinx	Yes	No	Never Married	Between $20K and $100K	Pathology		Low	0.75	High	0	0	0	0	0	0	1	1	No	No
R_2s6awX6GIU7dXss	100	Pre-Clinical Coursework (usually 1st Year, occasionally 2nd Year or MD/PhD)		Pre-Clinical	22 - 24	22-27	Female	Non-Male	Caucasian		White	No	No	Never Married	<$20K	Anesthesiology		Low	0.75	High	1	0	0	0	0	0	0	1	No	Yes	2	2	1	1	1	2	1	0	1	1	0	1	1	0	0	0	0	0	I have never considered taking a Leave of Absence from school for my personal well-being
R_1hBd53qKAAAvvsm	100	Pre-Clinical Coursework (usually 1st Year, occasionally 2nd Year or MD/PhD)		Pre-Clinical	22 - 24	22-27	Male	Male	Other:	Egyptian/North-African	White	No	No	Never Married	<$20K	Emergency Medicine		Mod	0.75	High	0	0	0	0	0	1	0	1	No		2	2	2	2	1	1	1	0	1	1	1	1	2	1	0	-1	-1	-1	I have never considered taking a Leave of Absence from school for my personal well-being
R_28LNJUA9q7Aui4f	100	Pre-Clinical Coursework (usually 1st Year, occasionally 2nd Year or MD/PhD)		Pre-Clinical	22 - 24	22-27	Female	Non-Male	Caucasian		White	No	Yes	Never Married	Between $100K and $300K	Emergency Medicine		Mod	0.75	High	1	1	1	1	1	1	1	7	Yes	Yes	1	1	0	1	2	2	2	2	2	2	-1	-1	-2	-1	0	-1	1	0	I have never considered taking a Leave of Absence from school for my personal well-being
R_3gXG4UhvHjrWwW8	100	Pre-Clinical Coursework (usually 1st Year, occasionally 2nd Year or MD/PhD)		Pre-Clinical	22 - 24	22-27	Female	Non-Male	Caucasian		White	No	No	Never Married	<$20K	Emergency Medicine		Mod	0.25	Low	1	0	0	0	0	0	0	1	No	Yes	2	2	2	0	1	2	1	0	0	1	0	1	2	0	0	0	0	0	I have never considered taking a Leave of Absence from school for my personal well-being
R_2P4DIsRb0psKo0a	100	Pre-Clinical Coursework (usually 1st Year, occasionally 2nd Year or MD/PhD)		Pre-Clinical	25 - 27	22-27	Male	Male	Caucasian		White	No	No	Never Married	Between $20K and $100K	Internal Medicine		Low	0.75	High	0	0	0	0	0	0	0	0	No		2	1	2	2	2	1	1	1	1	1	1	0	1	1	1	-1	-1	-1	I have never considered taking a Leave of Absence from school for my personal well-being
R_3s0pjjAhGhmwq13	100	Pre-Clinical Coursework (usually 1st Year, occasionally 2nd Year or MD/PhD)		Pre-Clinical	28 - 31	≥28	Female	Non-Male	Caucasian		White	No	No	Never Married	Between $100K and $300K	Internal Medicine	oncology	Low	0.25	Low	0	0	0	0	1	1	0	2	No		2	1	1	1	2											0	0	0	I have never considered taking a Leave of Absence from school for my personal well-being
R_sgH8vIbVrkVjBFT	100	Pre-Clinical Coursework (usually 1st Year, occasionally 2nd Year or MD/PhD)		Pre-Clinical	22 - 24	22-27	Female	Non-Male	Asian		Asian	No	No	Never Married	<$20K	Internal Medicine		Low	0	Low	1	1	0	1	0	0	0	3	No	Yes	2	1	1	1	1		1	0	0	1		0	1	1	0	1	-1	-1	I have never considered taking a Leave of Absence from school for my personal well-being
R_AoIOaBqFqTjhZ73	100	Pre-Clinical Coursework (usually 1st Year, occasionally 2nd Year or MD/PhD)		Pre-Clinical	28 - 31	≥28	Female	Non-Male	Caucasian		White	No	No	Never Married	Between $100K and $300K	Medicine-Pediatrics		Mod	0.25	Low	1	0	1	0	1	1	1	5	Yes	Yes	2	2	1	1	1	1	1	0	0	0	1	1	1	1	1	-1	1	0	I have never considered taking a Leave of Absence from school for my personal well-being
R_UaIXS2E09D5ZUQN	100	Pre-Clinical Coursework (usually 1st Year, occasionally 2nd Year or MD/PhD)		Pre-Clinical	22 - 24	22-27	Female	Non-Male	Caucasian		White	No	No	Never Married	<$20K	Medicine-Pediatrics		Mod	0	Low	1	1	1	0	0	1	1	5	Yes	Yes	2	1	1	1	1	1	1	1	0	0	1	0	0	1	1	-1	-1	-1	I have considered taking a Leave of Absence from school for my personal well-being
R_1gjvWqvg9O4WrGi	100	Pre-Clinical Coursework (usually 1st Year, occasionally 2nd Year or MD/PhD)		Pre-Clinical	25 - 27	22-27	Female	Non-Male	Caucasian		White	No	Yes	Never Married	Between $100K and $300K	Medicine-Pediatrics		Mod	0.75	High	1	1	1	1	1	1	1	7	Yes	Yes	2	2	2	2	2	0	0	0	0	0	2	2	2	2	2	-2	2	1	I have never considered taking a Leave of Absence from school for my personal well-being
R_DujBuxOdmEgZDrP	100	Have begun participating in Core Clerkships (usually 3rd Year, occasionally 2nd Year or MD/PhD)		Clinical	28 - 31	≥28	Male	Male	Caucasian		White	No	No	Married	Between $100K and $300K	Obstetrics and Gynecology		Mod	0.25	Low	1	1	1	0	1	1	1	6	Yes	Yes	2	2	1	2	1	1	1	0	0	0	1	1	1	2	1	-2	-2	-2	I have considered taking a Leave of Absence from school for my personal well-being
R_vqyJEgD9tqg33cl	100	Pre-Clinical Coursework (usually 1st Year, occasionally 2nd Year or MD/PhD)		Pre-Clinical	22 - 24	22-27	Male	Male	Caucasian		White	No	No	Never Married	Between $100K and $300K	Orthopaedic Surgery		High	0	Low	1	1	1	1	1	1	1	7	Yes	Yes	2	2	1	2	2	1	1	0	0	0	1	1	1	2	2	-2	-2	-2	I have never considered taking a Leave of Absence from school for my personal well-being
R_1LhY4vQ4n0fIHxw	100	Pre-Clinical Coursework (usually 1st Year, occasionally 2nd Year or MD/PhD)		Pre-Clinical	22 - 24	22-27	Female	Non-Male	Hispanic/Latinx		Hispanic/Latinx	Yes	No	Never Married	Between $20K and $100K	Other:	not sure		0.75	High	1	0	0	0	1	1	0	3	No	Yes	1	1	1	0	1	1	1	0	0	1	0	0	1	0	0	-1	0	-1	I have never considered taking a Leave of Absence from school for my personal well-being
R_1JIWpkmtHDs1zLk	100	Pre-Clinical Coursework (usually 1st Year, occasionally 2nd Year or MD/PhD)		Pre-Clinical	22 - 24	22-27	Female	Non-Male	Black/African		Black/African	Yes	No	Never Married	Between $20K and $100K	Plastic Surgery		High	0.75	High	1	1	1	0	1	1	0	5	Yes	Yes	2	1	2	2	1	1	1	0	1	2	1	0	2	1	-1	-1	0	-1	I have never considered taking a Leave of Absence from school for my personal well-being
R_pAFe1Ie3yU2LkXL	100	Pre-Clinical Coursework (usually 1st Year, occasionally 2nd Year or MD/PhD)		Pre-Clinical	22 - 24	22-27	Female	Non-Male	Asian		Asian	No	No	Never Married	Between $100K and $300K	Psychiatry		Low	0.25	Low	1	0	0	1	0	1	1	4	Yes	Yes	2	1	2	1	2	1	0	1	0	2	1	1	1	1	0	-1	1	1	I have never considered taking a Leave of Absence from school for my personal well-being
R_2ctGGx99ZnwWupW	100	Pre-Clinical Coursework (usually 1st Year, occasionally 2nd Year or MD/PhD)		Pre-Clinical	Less than or equal to 21	≤21	Female	Non-Male	Black/African		Black/African	Yes	No	Never Married	Between $20K and $100K	Surgery		Mod	0.75	High	1	1	1	0	1	1	0	5	Yes	Yes	2	1	2	1	2	1	0	0	0	2	1	1	2	1	0	-2	-1	-1	I have never considered taking a Leave of Absence from school for my personal well-being
R_3NBVNdA86gM8RhO	100	Pre-Clinical Coursework (usually 1st Year, occasionally 2nd Year or MD/PhD)		Pre-Clinical	22 - 24	22-27	Female	Non-Male	Caucasian		White	No	Yes	Never Married	Between $20K and $100K	Surgery		Mod	0.25	Low	1	1	0	0	1	0	0	3	No	Yes	2	2	0	1	1	2	1	0	0	1	0	1	0	1	0	1	-1	-1	I have never considered taking a Leave of Absence from school for my personal well-being
R_z2OJsGMmdKJtbMZ	100	Pre-Clinical Coursework (usually 1st Year, occasionally 2nd Year or MD/PhD)		Pre-Clinical	25 - 27	22-27	Female	Non-Male	Black/African		Black/African	Yes	No	Never Married	Between $100K and $300K	Surgery		Mod	0	Low	1	0	1	1	1	1	0	5	Yes	Yes	2	1	0	1	2	1	0	0	1	2	1	1	0	0	0	1	1	-1	I have never considered taking a Leave of Absence from school for my personal well-being
R_O245ocxfm1Q2yjL	100	Other:	Completed most of core clerkships and in a gap year for mental health reasons	Other	25 - 27	22-27	Female	Non-Male	Caucasian		White	No	No	Never Married	I'm Not Sure	Pediatrics		Low	0.25	Low	1	1	1	0	1	1	0	5	Yes	Yes	2	2	1	1	1	1	1	0	1	0	1	1	1	0	1	0	-1	-2	I have taken a Leave of Absence from school for my personal well-being
R_RLab1YB7mPGlbDX	100	Have completed Core Clerkships (usually 4th Year, occasionally 3rd Year or MD/PhD)		Post-Clinical	28 - 31	≥28	Male	Male	Caucasian		White	No	No	Married	Between $100K and $300K	Internal Medicine		Low	0.25	Low	1	1	1	0	1	1	1	6	Yes	Yes	2	2	1	1	2	1	1	0	0	0	1	1	1	1	2	-2	-2	0	I have considered taking a Leave of Absence from school for my personal well-being
R_2uEEcUPMHA2VwbL	100	Have begun participating in Core Clerkships (usually 3rd Year, occasionally 2nd Year or MD/PhD)		Clinical	22 - 24	22-27	Female	Non-Male	Caucasian		White	No	No	Never Married	Between $100K and $300K	Obstetrics and Gynecology		Mod	0.75	High	1	1	1	0	0	1	0	4	Yes	Yes	2	2	1	1	1	1	2	0	0	1	1	0	1	1	0	-1	0	-2	I have never considered taking a Leave of Absence from school for my personal well-being
R_3s1g0gKvp4NLbj8	100	Pre-Clinical Coursework (usually 1st Year, occasionally 2nd Year or MD/PhD)		Pre-Clinical	28 - 31	≥28	Female	Non-Male	Black/African		Black/African	Yes	No	Never Married	Between $100K and $300K	Obstetrics and Gynecology		Mod	0.25	Low	1	1	1	0	1	1	0	5	Yes	Yes	2	2	2	2	2	0	0	0	0	1	2	2	2	2	1	-1	0	-1	I have considered taking a Leave of Absence from school for my personal well-being
R_1QxzLfTnnp6dcc3	100	Pre-Clinical Coursework (usually 1st Year, occasionally 2nd Year or MD/PhD)		Pre-Clinical	25 - 27	22-27	Female	Non-Male	Caucasian		White	No	I'd Prefer Not to Say	Never Married	Between $20K and $100K	Pediatrics		Low	0.75	High	0	0	1	0	1	1	0	3	No		2	2	2	2	2	1	1	0	1	0	1	1	2	1	2	-1	0	-1	I have never considered taking a Leave of Absence from school for my personal well-being
R_31nKvbWggzp8n2N	100	Pre-Clinical Coursework (usually 1st Year, occasionally 2nd Year or MD/PhD)		Pre-Clinical	22 - 24	22-27	Female	Non-Male	Asian		Asian	No	No	Never Married	<$20K	Physical Medicine and Rehabilitation		Low	0	Low	1	1	1	0	1	1	1	6	Yes	Yes	2	2	2	2	1	1	0	0	0	0	1	2	2	2	1	-2	-1	-2	I have never considered taking a Leave of Absence from school for my personal well-being
R_3mJ7gi6IsiEznNf	100	Pre-Clinical Coursework (usually 1st Year, occasionally 2nd Year or MD/PhD)		Pre-Clinical	Greater than or equal to 32	≥28	Female	Non-Male	Black/African		Black/African	Yes	No	Never Married	Between $100K and $300K	Psychiatry		Low	0.25	Low	1	0	0	0	1	1	1	4	Yes	Yes	1	1	1	1	1	0	0	0	0	0	1	1	1	1	1	-2	-2	-2	I have never considered taking a Leave of Absence from school for my personal well-being
R_2S8jdLiUC1GHkxb	100	Have begun participating in Core Clerkships (usually 3rd Year, occasionally 2nd Year or MD/PhD)		Clinical	25 - 27	22-27	Female	Non-Male	Asian		Asian	No	No	Never Married	Between $100K and $300K	Family Medicine		Low	0.75	High	0	1	0	1	0	1	0	3	No	Yes	2	2	1	1	2	2	2	0	0	2	0	0	1	1	0	1	-2	0	I have never considered taking a Leave of Absence from school for my personal well-being
R_3CVMjG7vigh4fc6	100	Pre-Clinical Coursework (usually 1st Year, occasionally 2nd Year or MD/PhD)		Pre-Clinical	25 - 27	22-27	Female	Non-Male	Asian		Asian	No	No	Never Married	Between $20K and $100K	Internal Medicine		Low	0	Low	1	1	1	0	1	1	0	5	Yes	Yes	2	2	2	2	2	1	1	0	1	2	1	1	2	1	0	0	-1	-1	I have never considered taking a Leave of Absence from school for my personal well-being
R_3j6fzBB97th1HCT	100	Have begun participating in Core Clerkships (usually 3rd Year, occasionally 2nd Year or MD/PhD)		Clinical	25 - 27	22-27	Female	Non-Male	Caucasian		White	No	No	Never Married	Between $100K and $300K	Obstetrics and Gynecology		Mod	0.25	Low	0	1	0	0	1	1	0	3	No	Yes	2	2	1	0	1	1	0	0	0	0	1	2	1	0	1	-1	-1	-2	I have never considered taking a Leave of Absence from school for my personal well-being
R_2Wu1OUkqawl3oT3	100	Pre-Clinical Coursework (usually 1st Year, occasionally 2nd Year or MD/PhD)		Pre-Clinical	28 - 31	≥28	Female	Non-Male	Caucasian,Hispanic/Latinx		Multiracial	No	Yes	Never Married	Between $20K and $100K	Obstetrics and Gynecology		Mod	0.75	High	0	1	1	0	1	1	0	4	Yes	Yes	2	1	2	0	2	2	1	2	0	2	0	0	0	0	0	-1	-1	0	I have never considered taking a Leave of Absence from school for my personal well-being
R_1H1pRSyng7P5yki	100	Currently on a Gap Year (e.g. Research, MBA, MPH, etc.)		Other	28 - 31	≥28	Female	Non-Male	Prefer Not to Answer				I'd Prefer Not to Say	Never Married	I'd Prefer Not to Say	Other:	N/A		0.75	High	1	1	1	0	1	1	1	6	Yes	Yes	2	1	2	1	2	0	0	0	0	2	2	1	2	1	0	-2	-2	-2	I have considered taking a Leave of Absence from school for my personal well-being
R_ByOEU6yT4LEMpqx	100	Pre-Clinical Coursework (usually 1st Year, occasionally 2nd Year or MD/PhD)		Pre-Clinical	22 - 24	22-27	Female	Non-Male	Other:		Other	No	No	Never Married	Between $20K and $100K	Pediatrics		Low	0.25	Low	1	1	1	0	1	1	1	6	Yes	Yes	2	2	2	1	1	1	1	2	0	1	1	1	0	1	0	0	1	0	I have never considered taking a Leave of Absence from school for my personal well-being
R_1nNQ1wjAK3v5uQG	100	Pre-Clinical Coursework (usually 1st Year, occasionally 2nd Year or MD/PhD)		Pre-Clinical	28 - 31	≥28	Female	Non-Male	Prefer Not to Answer				No	Married	Between $100K and $300K	Psychiatry		Low	0.75	High	1	1	0	0	1	1	0	4	Yes	Yes	2	1	2	2	2	2	1	0	0	0	0	0	2	2	2	-1	-1	-1	I have never considered taking a Leave of Absence from school for my personal well-being
R_1MR452wArvhZNvX	100	Have completed Core Clerkships (usually 4th Year, occasionally 3rd Year or MD/PhD)		Post-Clinical	25 - 27	22-27	Female	Non-Male	Caucasian		White	No	No	Never Married	>$300K	Internal Medicine		Low	1	High	0	1	0	0	1	0	0	2	No	Yes	2	2	2	1	1	2	2	2	1	1	0	0	0	0	0	2	2	2	I have never considered taking a Leave of Absence from school for my personal well-being
R_2rjuWj2663RY5Et	100	Pre-Clinical Coursework (usually 1st Year, occasionally 2nd Year or MD/PhD)		Pre-Clinical	22 - 24	22-27	Female	Non-Male	Caucasian		White	No	No	Never Married	Between $100K and $300K	Anesthesiology		Low	0.75	High	1	1	1	0	1	1	0	5	Yes	Yes	2	2	2	2	2	1	1	0	0	1	1	1	2	2	1	-1	-1	-1	I have never considered taking a Leave of Absence from school for my personal well-being
R_1ltPxD8lnWPSroc	100	Pre-Clinical Coursework (usually 1st Year, occasionally 2nd Year or MD/PhD)		Pre-Clinical	22 - 24	22-27	Female	Non-Male	Caucasian		White	No	No	Never Married	<$20K	Dermatology		High	0.75	High	1	0	1	0	1	1	1	5	Yes	Yes	2	1	1	2	2	1	0	0	1	0	1	1	1	1	2	-1	-2	-2	I have never considered taking a Leave of Absence from school for my personal well-being
R_3JrbIjaxuDsXflQ	100	Pre-Clinical Coursework (usually 1st Year, occasionally 2nd Year or MD/PhD)		Pre-Clinical	28 - 31	≥28	Male	Male	Asian		Asian	No	No	Never Married	Between $100K and $300K	Emergency Medicine		Mod	0.25	Low	0	1	0	0	0	0	0	1	No	Yes	2	1	1	2	1	0	1	1	1	1	2	0	0	1	0	-1	-1	-1	I have never considered taking a Leave of Absence from school for my personal well-being
R_1FRERwhJW0wP09O	100	Pre-Clinical Coursework (usually 1st Year, occasionally 2nd Year or MD/PhD)		Pre-Clinical	22 - 24	22-27	Female	Non-Male	Caucasian		White	No	No	Never Married	Between $20K and $100K	Internal Medicine		Low	0.75	High	1	0	1	0	1	1	0	4	Yes	Yes	2	2	2	2	1	1	0	0	1	1	1	2	2	1	0	-1	1	-1	I have never considered taking a Leave of Absence from school for my personal well-being
R_2PqaDzxPl6PDT18	100	Pre-Clinical Coursework (usually 1st Year, occasionally 2nd Year or MD/PhD)		Pre-Clinical	22 - 24	22-27	Male	Male	Caucasian,Hispanic/Latinx		Multiracial	No	No	Never Married	Between $100K and $300K	Internal Medicine		Low	0.75	High	1	1	1	0	1	1	0	5	Yes	Yes	2	2	0	2	2	1	1	0	0	1	1	1	0	2	1	-1	-2	-1	I have never considered taking a Leave of Absence from school for my personal well-being
R_124OMaE4wwbozJj	100	Pre-Clinical Coursework (usually 1st Year, occasionally 2nd Year or MD/PhD)		Pre-Clinical	25 - 27	22-27	Female	Non-Male	Caucasian		White	No	No	Never Married	I'm Not Sure	Obstetrics and Gynecology		Mod	0.5	Moderate	0	0	1	1	0	1	1	4	Yes		2	1	0	1	1	2	1	0	0	0	0	0	0	1	1	0	0	-1	I have never considered taking a Leave of Absence from school for my personal well-being
R_3M35YQCdnYZZCyi	100	Pre-Clinical Coursework (usually 1st Year, occasionally 2nd Year or MD/PhD)		Pre-Clinical	22 - 24	22-27	Male	Male	Hispanic/Latinx		Hispanic/Latinx	Yes	No	Never Married	Between $20K and $100K	Orthopaedic Surgery		High	0.25	Low	0	0	0	0	0	0	0	0	No		2	2	1	1	1	1	0	0	1	1	1	2	1	0	0	-1	1	-1	I have never considered taking a Leave of Absence from school for my personal well-being
R_wZEoUzgJXxq1XfH	100	Pre-Clinical Coursework (usually 1st Year, occasionally 2nd Year or MD/PhD)		Pre-Clinical	22 - 24	22-27	Female	Non-Male	Caucasian		White	No	No	Never Married	Between $100K and $300K	Orthopaedic Surgery		High	0	Low	1	1	1	1	0	1	0	5	Yes	Yes	2	2	2	2	2	1	2	0	0	1	1	0	2	2	1	-1	-1	-2	I have never considered taking a Leave of Absence from school for my personal well-being
R_3qeC1CKuw6AWtTV	100	Pre-Clinical Coursework (usually 1st Year, occasionally 2nd Year or MD/PhD)		Pre-Clinical	25 - 27	22-27	Female	Non-Male	Caucasian		White	No	No	Never Married	Between $100K and $300K	Other:			0.25	Low	1	1	1	0	1	1	0	5	Yes	Yes	2	2	1	1	2	1	1	0	1	1	1	1	1	0	1	-1	-2	-2	I have never considered taking a Leave of Absence from school for my personal well-being
R_DLT3zz9Kkbu0Gyd	100	Pre-Clinical Coursework (usually 1st Year, occasionally 2nd Year or MD/PhD)		Pre-Clinical	22 - 24	22-27	Female	Non-Male	Caucasian		White	No	No	Never Married	Between $20K and $100K	Pediatrics		Low	0.25	Low	0	1	0	0	0	1	1	3	No	Yes	1	1	0	1	1	1	0	0	1	0	0	1	0	0	1	-1	1	0	I have never considered taking a Leave of Absence from school for my personal well-being
R_OqY7WkmXu8gLl6x	100	Pre-Clinical Coursework (usually 1st Year, occasionally 2nd Year or MD/PhD)		Pre-Clinical	25 - 27	22-27	Male	Male	Caucasian		White	No	No	Married	Between $100K and $300K	Surgery		Mod	0.25	Low	0	0	0	0	1	0	1	2	No		2	2	2	2	2	1	0	0	0	1	1	2	2	2	1	-1	-1	-1	I have never considered taking a Leave of Absence from school for my personal well-being
R_2fqyaA3Ku7n58Ta	100	Pre-Clinical Coursework (usually 1st Year, occasionally 2nd Year or MD/PhD)		Pre-Clinical	22 - 24	22-27	Male	Male	Caucasian		White	No	No	Never Married	<$20K	Surgery		Mod	0.75	High	0	1	0	0	0	0	0	1	No	Yes	2	1		2	1	1	1	0	2	1	1	0		0	0	0	-1	1	I have never considered taking a Leave of Absence from school for my personal well-being
R_1IWTnTFlQRlMwf6	100	Pre-Clinical Coursework (usually 1st Year, occasionally 2nd Year or MD/PhD)		Pre-Clinical	22 - 24	22-27	Female	Non-Male	Asian		Asian	No	No	Never Married	Between $20K and $100K	Neurology		Mod	0.75	High	1	0	1	1	1	1	1	6	Yes	Yes	2	1	2	1	1	1	1	0	0	0	1	0	2	1	1	-2	0	-2	I have never considered taking a Leave of Absence from school for my personal well-being
R_cva21tJ8XkTMccF	100	Pre-Clinical Coursework (usually 1st Year, occasionally 2nd Year or MD/PhD)		Pre-Clinical	Less than or equal to 21	≤21	Female	Non-Male	Caucasian		White	No	No	Never Married	Between $100K and $300K	Pediatrics		Low	0.25	Low	0	1	0	0	0	1	0	2	No	Yes	1	1	0	0	0	2	2	0	1	2	-1	-1	0	-1	-2	-1	-2	-1	I have never considered taking a Leave of Absence from school for my personal well-being
R_OeRyV7aLDWk8BAB	100	Pre-Clinical Coursework (usually 1st Year, occasionally 2nd Year or MD/PhD)		Pre-Clinical	22 - 24	22-27	Male	Male	Caucasian		White	No	No	Never Married	Between $100K and $300K	Emergency Medicine		Mod	0.25	Low	0	0	0	1	0	0	0	1	No		1	1	1	1	1	1	0	1	2	1	0	1	0	-1	0	-1	2	1	I have never considered taking a Leave of Absence from school for my personal well-being
R_3D86K1np2z6qxA9	100	Pre-Clinical Coursework (usually 1st Year, occasionally 2nd Year or MD/PhD)		Pre-Clinical	25 - 27	22-27	Female	Non-Male	Caucasian,Hispanic/Latinx		Multiracial	No	No	Never Married	Between $20K and $100K	Internal Medicine		Low	0	Low	1	1	1	0	1	1	0	5	Yes	Yes	2	2	2	1	1	1	1	1	0	1	1	1	1	1	0	-1	1	-1	I have never considered taking a Leave of Absence from school for my personal well-being
R_6EdjwGjvlSkjTZD	100	Pre-Clinical Coursework (usually 1st Year, occasionally 2nd Year or MD/PhD)		Pre-Clinical	22 - 24	22-27	Female	Non-Male	Caucasian		White	No	No	Never Married	Between $20K and $100K	Internal Medicine		Low	0.25	Low	1	1	0	0	0	0	0	2	No	Yes	2	2	1	1	2	2	1	0	0	2	0	1	1	1	0	-1	1	-1	I have never considered taking a Leave of Absence from school for my personal well-being
R_yUv31nEXdsIANIB	100	Pre-Clinical Coursework (usually 1st Year, occasionally 2nd Year or MD/PhD)		Pre-Clinical	22 - 24	22-27	Male	Male	Caucasian		White	No	No	Never Married	Between $100K and $300K	Internal Medicine		Low	0	Low	0	0	0	0	0	0	0	0	No		2	2	2	2	2	2	2	1	1	2	0	0	1	1	0	2	-1	0	I have never considered taking a Leave of Absence from school for my personal well-being
R_0uKr1I13URyRnA5	100	Pre-Clinical Coursework (usually 1st Year, occasionally 2nd Year or MD/PhD)		Pre-Clinical	22 - 24	22-27	Male	Male	Asian,Caucasian		Multiracial	No	No	Never Married	<$20K	Neurology		Mod	0.5	Moderate	0	0	0	0	0	0	0	0	No		2	1	2	1	2	2	1	0	1	2	0	0	2	0	0	0	1	1	I have never considered taking a Leave of Absence from school for my personal well-being
R_10JnJrAZ5aHzeKG	100	Pre-Clinical Coursework (usually 1st Year, occasionally 2nd Year or MD/PhD)		Pre-Clinical	22 - 24	22-27	Male	Male	Caucasian		White	No	No	Never Married	Between $100K and $300K	Orthopaedic Surgery		High	0.5	Moderate	1	0	1	1	1	1	1	6	Yes	Yes	2	2	2	1	2	2	2	1	0	0	0	0	1	1	2	-1	-1	-1	I have never considered taking a Leave of Absence from school for my personal well-being
R_2ahTdYjMNdZ1Hnp	100	Pre-Clinical Coursework (usually 1st Year, occasionally 2nd Year or MD/PhD)		Pre-Clinical	25 - 27	22-27	Male	Male	Asian		Asian	No	No	Never Married	I'm Not Sure	Surgery		Mod	0.75	High	1	0	1	0	1	1	1	5	Yes	Yes	2	2	1	1	2	1	1	0	0	1	1	1	1	1	1	1	-1	-1	I have never considered taking a Leave of Absence from school for my personal well-being
R_2ZZAsjDEujJcpqk	100	Pre-Clinical Coursework (usually 1st Year, occasionally 2nd Year or MD/PhD)		Pre-Clinical	28 - 31	≥28	Male	Male	Caucasian		White	No	No	Never Married	<$20K	Psychiatry		Low	0	Low	1	1	1	1	0	1	0	5	Yes	Yes	2	2	1	2	2	2	2	1	2	0	0	0	0	0	2	-1	-2	-1	I have taken a Leave of Absence from school for my personal well-being
R_123bZe1S17GOxQq	100	Pre-Clinical Coursework (usually 1st Year, occasionally 2nd Year or MD/PhD)		Pre-Clinical	Greater than or equal to 32	≥28	Female	Non-Male	Caucasian		White	No	No	Married	Between $20K and $100K	Medicine-Pediatrics		Mod	0.5	Moderate	1	1	1	1	1	1	0	6	Yes	Yes	2	2	2	2	2	1	1	1	0	1	1	1	1	2	1	-2	-1	-1
R_2arWCBRViicYLmE	100	Pre-Clinical Coursework (usually 1st Year, occasionally 2nd Year or MD/PhD)		Pre-Clinical	25 - 27	22-27	Female	Non-Male					No	Never Married	<$20K	Obstetrics and Gynecology		Mod	0.75	High	1	0	0	0	1	1	0	3	No	Yes	2	2	2	2	2	2	1	1	1	2	0	1	1	1	0	1	1	-1	I have never considered taking a Leave of Absence from school for my personal well-being
R_10Cbz3GBUulK5R4	100	Pre-Clinical Coursework (usually 1st Year, occasionally 2nd Year or MD/PhD)		Pre-Clinical	25 - 27	22-27	Other	Non-Male	Other:	Mixed Race	Multiracial	No	No	Never Married	Between $100K and $300K	Emergency Medicine		Mod	0.5	Moderate	1	1	1	0	1	1	0	5	Yes	Yes	2	1	2	2	1	2	1	1	1	1	0	0	1	1	0	0	-1	-1	I have never considered taking a Leave of Absence from school for my personal well-being
R_3HjXBfDNVaFLgV9	100	Pre-Clinical Coursework (usually 1st Year, occasionally 2nd Year or MD/PhD)		Pre-Clinical	22 - 24	22-27	Female	Non-Male	Black/African		Black/African	Yes	No	Never Married	Between $20K and $100K	Physical Medicine and Rehabilitation		Low	0.25	Low	1	1	0	0	1	1	0	4	Yes	Yes	2	1	0	2	2	1	0	1	0	2	1	1	-1	2	0	-1	1	-1	I have never considered taking a Leave of Absence from school for my personal well-being
R_3JkmDK5hdP9pNec	100	Pre-Clinical Coursework (usually 1st Year, occasionally 2nd Year or MD/PhD)		Pre-Clinical	22 - 24	22-27	Female	Non-Male	Caucasian		White	No	No	Never Married	Between $100K and $300K	Radiology-Interventional		High	0.25	Low	1	0	0	1	1	1	0	4	Yes	Yes	2	2	1	2	2	1	1	0	0	1	1	1	1	2	1	-1	-1	-1	I have never considered taking a Leave of Absence from school for my personal well-being
R_2ZBNdNs6ERXffWO	100	Pre-Clinical Coursework (usually 1st Year, occasionally 2nd Year or MD/PhD)		Pre-Clinical	22 - 24	22-27	Male	Male	Caucasian,Hispanic/Latinx		Multiracial	No	No	Never Married	Between $100K and $300K	Anesthesiology		Low	0.75	High	1	1	0	0	1	1	0	4	Yes	Yes	1	1	2	1	1	1	0	1	0	1	0	1	1	1	0	0	1	-1	I have never considered taking a Leave of Absence from school for my personal well-being
R_2fv9Qw5c4B0is5w	100	Pre-Clinical Coursework (usually 1st Year, occasionally 2nd Year or MD/PhD)		Pre-Clinical	22 - 24	22-27	Male	Male	Asian		Asian	No	No	Never Married	<$20K	Emergency Medicine		Mod	0.75	High	0	0	0	1	0	0	0	1	No		2	2	0	0	2	2	1	0	0	2	0	1	0	0	0	-2	0	0	I have never considered taking a Leave of Absence from school for my personal well-being
R_2al7NkUroODcjEg	100	Pre-Clinical Coursework (usually 1st Year, occasionally 2nd Year or MD/PhD)		Pre-Clinical	25 - 27	22-27	Female	Non-Male	Caucasian		White	No	No	Never Married	Between $100K and $300K	Emergency Medicine		Mod	0.75	High	1	0	0	1	1	1	0	4	Yes	Yes	1	1	0	2	2	0	0	0	0	1	1	1	0	2	1	-1	-1	-1	I have never considered taking a Leave of Absence from school for my personal well-being
R_1IKP9V1c0HnDoff	100	Pre-Clinical Coursework (usually 1st Year, occasionally 2nd Year or MD/PhD)		Pre-Clinical	25 - 27	22-27	Female	Non-Male	Black/African		Black/African	Yes	No	Never Married	Between $20K and $100K	Medicine-Pediatrics		Mod	0.75	High	1	1	1	1	1	1	1	7	Yes	Yes	2	1	1	1	2	1	0	0	0	0	1	1	1	1	2	-2	2	-1	I have never considered taking a Leave of Absence from school for my personal well-being
R_1nOsj8pZISRwPcJ	100	Pre-Clinical Coursework (usually 1st Year, occasionally 2nd Year or MD/PhD)		Pre-Clinical	25 - 27	22-27	Male	Male	Caucasian		White	No	No	Never Married	<$20K	Ophthalmology		Mod	0.75	High	0	1	0	0	0	1	0	2	No	Yes	2	1	1	0	1	1	1	0	0	0	1	0	1	0	1	-1	1	0	I have never considered taking a Leave of Absence from school for my personal well-being
R_2BwDSvaEQRAEDuA	100	Have begun participating in Core Clerkships (usually 3rd Year, occasionally 2nd Year or MD/PhD)		Clinical	22 - 24	22-27	Male	Male	Caucasian		White	No	No	Never Married	Between $100K and $300K	Emergency Medicine		Mod	0.75	High	0	1	0	0	0	0	1	2	No	Yes	1	1	0	1	1											0	0	0	I have never considered taking a Leave of Absence from school for my personal well-being
R_2zXZI8Hbov4ZXoR	100	Pre-Clinical Coursework (usually 1st Year, occasionally 2nd Year or MD/PhD)		Pre-Clinical	25 - 27	22-27	Female	Non-Male	Caucasian		White	No	No	Never Married	<$20K	Family Medicine		Low	0	Low	1	1	0	0	0	1	0	3	No	Yes	2	1	0	1	1	0	0	0	0	1	2	1	0	1	0	-1	-1	-2	I have never considered taking a Leave of Absence from school for my personal well-being
R_22xnXbOvCBFQnLc	100	Pre-Clinical Coursework (usually 1st Year, occasionally 2nd Year or MD/PhD)		Pre-Clinical	22 - 24	22-27	Male	Male	Caucasian		White	No	No	Never Married	Between $100K and $300K	Emergency Medicine		Mod	0.75	High	1	0	0	0	0	0	0	1	No	Yes	1	1	0	1	2	1	0	0	2	2	0	1	0	-1	0	-2	0	-1	I have considered taking a Leave of Absence from school for my personal well-being
R_2Uikq6Xkbiqlodc	100	Pre-Clinical Coursework (usually 1st Year, occasionally 2nd Year or MD/PhD)		Pre-Clinical	22 - 24	22-27	Female	Non-Male	Caucasian		White	No	No	Never Married	<$20K	Internal Medicine		Low	0.75	High	0	0	1	0	0	1	0	2	No		2	1	1	2	1	1	0	0	0	1	1	1	1	2	0	0	-1	-1	I have never considered taking a Leave of Absence from school for my personal well-being
R_9XoDYMNuGbH4m1H	100	Pre-Clinical Coursework (usually 1st Year, occasionally 2nd Year or MD/PhD)		Pre-Clinical	22 - 24	22-27	Female	Non-Male	Asian,Pacific Islander		Multiracial	No	No	Married	Between $20K and $100K	Physical Medicine and Rehabilitation		Low	0.25	Low	0	0	0	0	0	1	0	1	No		2	1	1	0	1	2	0	0	0	1	0	1	1	0	0	-1	0	0	I have never considered taking a Leave of Absence from school for my personal well-being
R_1KrvMhN7R7TwZNh	100	Pre-Clinical Coursework (usually 1st Year, occasionally 2nd Year or MD/PhD)		Pre-Clinical	22 - 24	22-27	Female	Non-Male	Asian		Asian	No	No	Never Married	Between $20K and $100K	Pediatrics		Low	0.75	High	1	1	1	0	0	1	0	4	Yes	Yes	2	1	1	1	1	1	1	0	0	1	1	0	1	1	0	0	-1	0	I have never considered taking a Leave of Absence from school for my personal well-being
R_1ILe2FYStqdDgfA	100	Pre-Clinical Coursework (usually 1st Year, occasionally 2nd Year or MD/PhD)		Pre-Clinical	22 - 24	22-27	Female	Non-Male	Asian		Asian	No	No	Never Married	Between $100K and $300K	Emergency Medicine		Mod	0.75	High	1	1	1	0	1	1	1	6	Yes	Yes	2	1	0	0	0	1	0	0	0	0	1	1	0	0	0	-2	-2	-2	I have never considered taking a Leave of Absence from school for my personal well-being
R_3OrfCDLIpfhnawn	100	Pre-Clinical Coursework (usually 1st Year, occasionally 2nd Year or MD/PhD)		Pre-Clinical	25 - 27	22-27	Female	Non-Male	Caucasian		White	No	No	Married	Between $100K and $300K	Surgery		Mod	0.25	Low	1	1	1	0	0	1	1	5	Yes	Yes	2	1	2	1	1	1	0	0	0	1	1	1	2	1	0	-1	-2	-1	I have never considered taking a Leave of Absence from school for my personal well-being
R_2aPmN9Y0YvYeWMP	100	Pre-Clinical Coursework (usually 1st Year, occasionally 2nd Year or MD/PhD)		Pre-Clinical	25 - 27	22-27	Female	Non-Male	Caucasian		White	No	No	Never Married	I'd Prefer Not to Say	Emergency Medicine		Mod	0.75	High	1	0	0	0	0	1	0	2	No	Yes	2	2	2	2	2	1	2	0	1	1	1	0	2	1	1	-1	-1	-1	I have never considered taking a Leave of Absence from school for my personal well-being
R_1re59VyA5YPpwjP	100	Pre-Clinical Coursework (usually 1st Year, occasionally 2nd Year or MD/PhD)		Pre-Clinical	22 - 24	22-27	Female	Non-Male	Other:		Other	No	Yes	Never Married	Between $100K and $300K	Psychiatry		Low	0.75	High	1	1	1	1	1	1	1	7	Yes	Yes	2	2	2	2	2	1	1	1	0	1	1	1	1	2	1	-2	-2	-2	I have considered taking a Leave of Absence from school for my personal well-being
R_1hZmxQQgiRqJfov	100	Pre-Clinical Coursework (usually 1st Year, occasionally 2nd Year or MD/PhD)		Pre-Clinical	22 - 24	22-27	Female	Non-Male	Caucasian		White	No	No	Never Married	Between $20K and $100K	Internal Medicine		Low	0.75	High	1	1	0	0	0	0	0	2	No	Yes	1	1	1	1	2	1	1	1	1	2	0	0	0	0	0	-1	1	0	I have never considered taking a Leave of Absence from school for my personal well-being
R_UFwcXKjMDPpq9xL	100	Have completed Core Clerkships (usually 4th Year, occasionally 3rd Year or MD/PhD)		Post-Clinical	25 - 27	22-27	Female	Non-Male	Other:	Arab	White	No	No	Never Married	<$20K	Pediatrics		Low	0	Low	1	1	1	0	1	1	0	5	Yes	Yes	2	2	2	1	2	2	1	1	0	1	0	1	1	1	1	-1	-1	-1	I have never considered taking a Leave of Absence from school for my personal well-being
R_2E05R9FHqchYRM7	100	Pre-Clinical Coursework (usually 1st Year, occasionally 2nd Year or MD/PhD)		Pre-Clinical	22 - 24	22-27	Female	Non-Male	Caucasian		White	No	No	Never Married	Between $20K and $100K	Pediatrics		Low	0.75	High	1	1	0	0	1	1	1	5	Yes	Yes	2	2	1	1	2	1	1	1	0	2	1	1	0	1	0	-1	-1	-1	I have never considered taking a Leave of Absence from school for my personal well-being
R_3oRxEBljsz4jRxc	100	Pre-Clinical Coursework (usually 1st Year, occasionally 2nd Year or MD/PhD)		Pre-Clinical	Greater than or equal to 32	≥28	Female	Non-Male	Caucasian		White	No	No	Never Married	Between $100K and $300K	Internal Medicine		Low	0.25	Low	1	1	1	0	1	1	0	5	Yes	Yes	2	2	2	2	2	1	1	0	0	0	1	1	2	2	2	-2	-2	-2	I have never considered taking a Leave of Absence from school for my personal well-being
R_3k6Wx8PziUiVlRJ	100	Pre-Clinical Coursework (usually 1st Year, occasionally 2nd Year or MD/PhD)		Pre-Clinical	22 - 24	22-27	Male	Male	Caucasian		White	No	No	Never Married	Between $100K and $300K	Radiology-Interventional		High	0.25	Low	1	0	0	0	1	1	1	4	Yes	Yes	2	2	1	1	2	1	1	0	0	2	1	1	1	1	0	0	0	-1	I have never considered taking a Leave of Absence from school for my personal well-being
R_325VHXjZPetNpNo	100	Pre-Clinical Coursework (usually 1st Year, occasionally 2nd Year or MD/PhD)		Pre-Clinical	Less than or equal to 21	≤21	Female	Non-Male	Asian		Asian	No	No	Never Married	<$20K	Internal Medicine		Low	0	Low	1	0	0	0	1	1	0	3	No	Yes	2	1	1	0	1	1	1	0	0	0	1	0	1	0	1	-1	0	0	I have never considered taking a Leave of Absence from school for my personal well-being
R_3kM2Vu8apEiUVmO	100	Have begun participating in Core Clerkships (usually 3rd Year, occasionally 2nd Year or MD/PhD)		Clinical	25 - 27	22-27	Male	Male	Caucasian		White	No	No	Never Married	Between $100K and $300K	Emergency Medicine		Mod	0.25	Low	1	1	1	0	1	0	1	5	Yes	Yes	2	2	2	2	2	0	0	1	0	1	2	2	1	2	1	-2	-1	-1	I have never considered taking a Leave of Absence from school for my personal well-being
R_STP5E7VkQg4yyA1	100	Pre-Clinical Coursework (usually 1st Year, occasionally 2nd Year or MD/PhD)		Pre-Clinical	22 - 24	22-27	Female	Non-Male	Caucasian		White	No	No	Never Married	<$20K	Orthopaedic Surgery		High	0	Low	1	1	0	0	0	1	1	4	Yes	Yes	1	2	1	2	2	0	1	0	0	1	1	1	1	2	1	-1	-1	-1	I have never considered taking a Leave of Absence from school for my personal well-being
R_2rBfkoc11mBUvUz	100	Have begun participating in Core Clerkships (usually 3rd Year, occasionally 2nd Year or MD/PhD)		Clinical	25 - 27	22-27	Male	Male	Asian		Asian	No	No	Never Married	<$20K	Pathology		Low	0.75	High	1	0	1	1	1	1	0	5	Yes	Yes	1	2	1	1	1	1	1	0	0	1	0	1	1	1	0	-1		-2	I have considered taking a Leave of Absence from school for my personal well-being
R_1exIhYVLLFMGaEn	100	Pre-Clinical Coursework (usually 1st Year, occasionally 2nd Year or MD/PhD)		Pre-Clinical	22 - 24	22-27	Male	Male	Asian		Asian	No	No	Never Married	<$20K	Urology		High	0.75	High	1	1	0	0	1	0	0	3	No	Yes	2	2	2	2	2	1	1	0	1	1	1	1	2	1	1	-1	-1	-1	I have never considered taking a Leave of Absence from school for my personal well-being
R_1LdrktGNk1Z1o8m	100	Pre-Clinical Coursework (usually 1st Year, occasionally 2nd Year or MD/PhD)		Pre-Clinical	22 - 24	22-27	Female	Non-Male	Caucasian		White	No	No	Never Married	<$20K	Anesthesiology		Low	0.75	High	0	0	0	0	0	1	0	1	No		2	1	0	0	2	1	1	0	0	2	1	0	0	0	0	1	1	0	I have never considered taking a Leave of Absence from school for my personal well-being
R_2zT7J1c0bbrNMeI	100	Pre-Clinical Coursework (usually 1st Year, occasionally 2nd Year or MD/PhD)		Pre-Clinical	28 - 31	≥28	Male	Male	Caucasian,Hispanic/Latinx		Multiracial	No	No	Never Married	Between $100K and $300K	Emergency Medicine		Mod	0.75	High	0	1	0	1	0	1	0	3	No	Yes	2	1	1	1	2	2	1	0	0	2	0	0	1	1	0	-1	-1	-1	I have considered taking a Leave of Absence from school for my personal well-being
R_25zlGsamQacLydi	100	Pre-Clinical Coursework (usually 1st Year, occasionally 2nd Year or MD/PhD)		Pre-Clinical	22 - 24	22-27	Female	Non-Male	Caucasian		White	No	Yes	Never Married	Between $20K and $100K	Emergency Medicine		Mod	0.75	High	1	0	0	0	1	0	0	2	No	Yes	2	2	2	2	2	1	1	1	0	1	1	1	1	2	1	-2	0	-1	I have never considered taking a Leave of Absence from school for my personal well-being
R_uyrvJ2ZwO1SyOgp	100	Pre-Clinical Coursework (usually 1st Year, occasionally 2nd Year or MD/PhD)		Pre-Clinical	22 - 24	22-27	Male	Male	Asian		Asian	No	No	Never Married	Between $100K and $300K	Internal Medicine		Low	0	Low	1	0	0	0	1	0	0	2	No	Yes	1	2	1	2	1	1	2	1	2	1	0	0	0	0	0	0	1	-1	I have never considered taking a Leave of Absence from school for my personal well-being
R_2Tto8XoPJdRiIgd	100	Pre-Clinical Coursework (usually 1st Year, occasionally 2nd Year or MD/PhD)		Pre-Clinical	25 - 27	22-27	Female	Non-Male	Caucasian		White	No	No	Never Married	Between $100K and $300K	Internal Medicine		Low	0.75	High	0	0	1	0	1	1	0	3	No		2	2	0	1	2	1	1	0	0	1	1	1	0	1	1	-1	1	0	I have never considered taking a Leave of Absence from school for my personal well-being
R_AtczDPafgpbsXCx	100	Pre-Clinical Coursework (usually 1st Year, occasionally 2nd Year or MD/PhD)		Pre-Clinical	22 - 24	22-27	Female	Non-Male	Caucasian		White	No	No	Never Married	<$20K	Obstetrics and Gynecology		Mod	0.25	Low	0	0	0	0	0	1	0	1	No		2	2	1	1	2	2	1	0	0	2	0	1	1	1	0	-1	-1	0	I have never considered taking a Leave of Absence from school for my personal well-being
R_BQU43L6zEBC9kK5	100	Pre-Clinical Coursework (usually 1st Year, occasionally 2nd Year or MD/PhD)		Pre-Clinical	25 - 27	22-27	Male	Male	Caucasian		White	No	No	Never Married	<$20K	Plastic Surgery		High	0.25	Low	1	1	0	0	1	1	0	4	Yes	Yes	2	0	1	1	2	1	0	0	0	2	1	0	1	1	0	-1	-1	-1	I have never considered taking a Leave of Absence from school for my personal well-being
R_3ER3walUA37WIIn	100	Pre-Clinical Coursework (usually 1st Year, occasionally 2nd Year or MD/PhD)		Pre-Clinical	22 - 24	22-27	Male	Male	Caucasian		White	No	No	Never Married	Between $100K and $300K	Thoracic Surgery		High	0.25	Low	1	0	0	0	1	0	0	2	No	Yes	2	1	2	1	1	1	0	1	0	0	1	1	1	1	1	1	-1	-1	I have never considered taking a Leave of Absence from school for my personal well-being
R_pDHApzxEbg2DsOZ	100	Pre-Clinical Coursework (usually 1st Year, occasionally 2nd Year or MD/PhD)		Pre-Clinical	25 - 27	22-27	Female	Non-Male	Black/African		Black/African	Yes	No	Never Married	I'm Not Sure	Anesthesiology		Low	0.25	Low	1	0	1	1	0	0	0	3	No	Yes	1	1	2	1	1	0	0	1	0	0	1	1	1	1	1	-2	-1	-1	I have never considered taking a Leave of Absence from school for my personal well-being
R_2wHLF6WNpKSRI0l	100	Pre-Clinical Coursework (usually 1st Year, occasionally 2nd Year or MD/PhD)		Pre-Clinical	22 - 24	22-27	Female	Non-Male	Caucasian		White	No	Yes	Never Married	Between $20K and $100K	Emergency Medicine		Mod	0.75	High	0	0	1	0	1	1	0	3	No		2	2	1	1	1	1	1	0	1	1	1	1	1	0	0	-1	-1	-1	I have never considered taking a Leave of Absence from school for my personal well-being
R_2zIopRpw54cf8Hc	100	Pre-Clinical Coursework (usually 1st Year, occasionally 2nd Year or MD/PhD)		Pre-Clinical	25 - 27	22-27	Male	Male	Caucasian		White	No	No	Never Married	Between $20K and $100K	Emergency Medicine		Mod	0.75	High	0	0	0	0	0	1	0	1	No		2	2	0	0	1	1	2	0	0	1	1	0	0	0	0	2	2	1	I have never considered taking a Leave of Absence from school for my personal well-being
R_1GHo7DCQNNnAbky	100	Pre-Clinical Coursework (usually 1st Year, occasionally 2nd Year or MD/PhD)		Pre-Clinical	22 - 24	22-27	Male	Male	Caucasian		White	No	No	Never Married	Between $20K and $100K	Internal Medicine		Low	0.75	High	1	0	0	0	0	0	0	1	No	Yes	2	2	1	1	1	2	2	0	1	1	0	0	1	0	0	0	1	0	I have never considered taking a Leave of Absence from school for my personal well-being
R_2SDlNV1WmEx5s6x	100	Pre-Clinical Coursework (usually 1st Year, occasionally 2nd Year or MD/PhD)		Pre-Clinical	22 - 24	22-27	Male	Male	Caucasian		White	No	No	Never Married	<$20K	Orthopaedic Surgery		High	0.75	High	0	0	0	1	0	1	0	2	No		1	2	0	0	1	1	1	1	1	1	0	1	-1	-1	0	-1	1	0	I have never considered taking a Leave of Absence from school for my personal well-being
R_2VI3iSFO99U3xsc	100	Pre-Clinical Coursework (usually 1st Year, occasionally 2nd Year or MD/PhD)		Pre-Clinical	22 - 24	22-27	Male	Male	Caucasian		White	No	Yes	Never Married	Between $20K and $100K	Orthopaedic Surgery		High	0.75	High	0	0	0	0	0	0	0	0	No		2	2	0	1	2	2	2	0	1	2	0	0	0	0	0	1	1	1	I have never considered taking a Leave of Absence from school for my personal well-being
R_2pLjj4tnLIdDLEs	100	Pre-Clinical Coursework (usually 1st Year, occasionally 2nd Year or MD/PhD)		Pre-Clinical	25 - 27	22-27	Male	Male	Caucasian,Hispanic/Latinx		Multiracial	No	No	Never Married	I'd Prefer Not to Say	Otolaryngology		High	0.75	High	0	0	0	1	0	0	0	1	No		1	1	0	1	1	1	0	0	1	1	0	1	0	0	0	-1	0	0	I have never considered taking a Leave of Absence from school for my personal well-being
R_12KgQmo5G3bA4Sg	100	Pre-Clinical Coursework (usually 1st Year, occasionally 2nd Year or MD/PhD)		Pre-Clinical	22 - 24	22-27	Female	Non-Male	Caucasian		White	No	No	Never Married	I'd Prefer Not to Say	Psychiatry		Low	0.5	Moderate	1	0	1	0	0	1	0	3	No	Yes	1	1	0	1	2	1	0	0	0	2	0	1	0	1	0	-1	0	-1	I have never considered taking a Leave of Absence from school for my personal well-being
R_1Ipllu2AOOxFWKe	100	Pre-Clinical Coursework (usually 1st Year, occasionally 2nd Year or MD/PhD)		Pre-Clinical	22 - 24	22-27	Female	Non-Male	Caucasian		White	No	No	Never Married	<$20K	Surgery		Mod	0.75	High	1	1	1	1	0	1	1	6	Yes	Yes	2	2	2	1	1	2	1	0	0	1	0	1	2	1	0	-2	-1	-1	I have never considered taking a Leave of Absence from school for my personal well-being
R_rcoMR90D2cUbO01	100	Pre-Clinical Coursework (usually 1st Year, occasionally 2nd Year or MD/PhD)		Pre-Clinical	22 - 24	22-27	Male	Male	Caucasian		White	No	No	Never Married	<$20K	Surgery		Mod	0.25	Low	0	0	0	0	0	0	0	0	No		2	1	2	2	2	2	1	0	2	2	0	0	2	0	0	0	1	0	I have never considered taking a Leave of Absence from school for my personal well-being
R_1LBegn1o0iL4Vex	100	Have begun participating in Core Clerkships (usually 3rd Year, occasionally 2nd Year or MD/PhD)		Clinical	25 - 27	22-27	Female	Non-Male	Caucasian		White	No	No	Never Married	Between $100K and $300K	Pediatrics		Low	0.75	High	1	1	1	0	1	1	0	5	Yes	Yes	2	2	2	2	2	1	0	0	0	1	1	2	2	2	1	-1	-2	-2	I have taken a Leave of Absence from school for my personal well-being
R_1fcQSh3oFuaMIPS	100	Pre-Clinical Coursework (usually 1st Year, occasionally 2nd Year or MD/PhD)		Pre-Clinical	22 - 24	22-27	Female	Non-Male	Hispanic/Latinx		Hispanic/Latinx	Yes	No	Never Married	I'm Not Sure	Emergency Medicine		Mod	0.75	High	1	1	1	0	1	1	1	6	Yes	Yes	2	1	1	1	1	1	1	0	0	1	1	0	1	1	0	0	0	0	I have never considered taking a Leave of Absence from school for my personal well-being
R_3LjqW3NPtmGiqWi	100	Pre-Clinical Coursework (usually 1st Year, occasionally 2nd Year or MD/PhD)		Pre-Clinical	25 - 27	22-27	Male	Male	Caucasian		White	No	No	Never Married	Between $20K and $100K	Neurology		Mod	0.25	Low	1	1	1	0	1	1	1	6	Yes	Yes	2	2	2	2	2	1	0	1	0	1	1	2	1	2	1	-2	-1	-2	I have never considered taking a Leave of Absence from school for my personal well-being
R_1q3ssJpz5bWGyrT	100	Have begun participating in Core Clerkships (usually 3rd Year, occasionally 2nd Year or MD/PhD)		Clinical	Greater than or equal to 32	≥28	Male	Male	Caucasian		White	No	No	Married	Between $100K and $300K	Family Medicine		Low	0.75	High	0	0	0	0	0	0	0	0	No		2	1	2	2	2	2	0	1	0	2	0	1	1	2	0	0	-1	0	I have never considered taking a Leave of Absence from school for my personal well-being
R_AbvY1xATdY9IKOJ	100	Pre-Clinical Coursework (usually 1st Year, occasionally 2nd Year or MD/PhD)		Pre-Clinical	22 - 24	22-27	Male	Male	Asian		Asian	No	No	Never Married	Between $20K and $100K	Orthopaedic Surgery		High	0.25	Low	1	1	1	0	1	1	0	5	Yes	Yes	2	2	1	2	2	1	1	0	0	1	1	1	1	2	1	0	0	-1	I have considered taking a Leave of Absence from school for my personal well-being
R_1CKhpw6knHR2PNP	100	Pre-Clinical Coursework (usually 1st Year, occasionally 2nd Year or MD/PhD)		Pre-Clinical	28 - 31	≥28	Male	Male	Caucasian		White	No	No	Never Married	Between $100K and $300K	Internal Medicine		Low	0.5	Moderate	1	1	1	0	1	1	1	6	Yes	Yes	2	2	2	2	2	1	1	0	0	1	1	1	2	2	1	-1	-2	-2	I have considered taking a Leave of Absence from school for my personal well-being
R_021SBMFSFqCkMZr	100	Currently on a Gap Year (e.g. Research, MBA, MPH, etc.)		Other	25 - 27	22-27	Female	Non-Male	Caucasian,Hispanic/Latinx		Multiracial	No	Yes	Never Married	Between $100K and $300K	Pathology	0	Low			1	1	1	0	1	1	1	6	Yes	Yes	2	1	2	1	2	1	1	1	0	2	1	0	1	1	0	-2	-2	-2	I have considered taking a Leave of Absence from school for my personal well-being
R_6mQUftbSzDoGFA5	100	Pre-Clinical Coursework (usually 1st Year, occasionally 2nd Year or MD/PhD)		Pre-Clinical	22 - 24	22-27	Female	Non-Male	Caucasian		White	No	No	Never Married	<$20K	Surgery		Mod	0.25	Low	1	1	1	1	1	1	0	6	Yes	Yes	2	2	1	1	1	1	1	0	1	1	1	1	1	0	0	-1	0	-2	I have never considered taking a Leave of Absence from school for my personal well-being
R_cZkOwTuxiWSx2yl	100	Pre-Clinical Coursework (usually 1st Year, occasionally 2nd Year or MD/PhD)		Pre-Clinical	22 - 24	22-27	Female	Non-Male	Asian		Asian	No	No	Never Married	I'm Not Sure	Pediatrics		Low	0.25	Low	0	0	0	1	0	1	0	2	No		2	2	0	2	1	1	1	0	0	0	1	1	0	2	1	1	1	0	I have taken a Leave of Absence from school for my personal well-being
R_1f1tIDRrWJHqYD4	100	Pre-Clinical Coursework (usually 1st Year, occasionally 2nd Year or MD/PhD)		Pre-Clinical	22 - 24	22-27	Male	Male	Black/African		Black/African	Yes	Yes	Never Married	<$20K	Internal Medicine		Low	0.75	High	1	0	1	1	1	1	0	5	Yes	Yes	2	2	2	2	2	1	1	0	2	1	1	1	2	0	1	1	-1	-1	I have considered taking a Leave of Absence from school for my personal well-being
R_sd55mehEBXSqsPT	100	Pre-Clinical Coursework (usually 1st Year, occasionally 2nd Year or MD/PhD)		Pre-Clinical	Greater than or equal to 32	≥28	Male	Male	Hispanic/Latinx		Hispanic/Latinx	Yes	No	Never Married	Between $100K and $300K	Vascular Surgery		Mod	0	Low	0	0	1	0	0	1	1	3	No		2	2	2	1	1	1	1	1	1	1	1	1	1	0	0	-1	1	1	I have taken a Leave of Absence from school for my personal well-being
R_1Qm8NeVjpe0utVz	100	Pre-Clinical Coursework (usually 1st Year, occasionally 2nd Year or MD/PhD)		Pre-Clinical	22 - 24	22-27	Female	Non-Male	Asian		Asian	No	No	Never Married	Between $20K and $100K	Neurology		Mod	0.75	High	1	0	0	0	1	1	0	3	No	Yes	2	1	1	1	1	2	1	0	1	1	0	0	1	0	0	-1	1	2	I have never considered taking a Leave of Absence from school for my personal well-being
R_1pX1vrKcALn4CAN	100	Pre-Clinical Coursework (usually 1st Year, occasionally 2nd Year or MD/PhD)		Pre-Clinical	22 - 24	22-27	Male	Male	Asian		Asian	No	No	Never Married	I'd Prefer Not to Say	Ophthalmology		Mod	0.75	High	0	0	0	1	0	1	1	3	No		2	2	2	2	2	1	1	0	1	1	1	1	2	1	1	1	1	1	I have never considered taking a Leave of Absence from school for my personal well-being
R_1Pei9qYXbp33YH4	100	Pre-Clinical Coursework (usually 1st Year, occasionally 2nd Year or MD/PhD)		Pre-Clinical	22 - 24	22-27	Female	Non-Male	Caucasian		White	No	No	Never Married	Between $20K and $100K	Radiation Oncology		High	0.75	High	1	1	1	0	0	1	0	4	Yes	Yes	1	1	2	2	2	1	0	1	2	2	0	1	1	0	0	-1	0	-1	I have never considered taking a Leave of Absence from school for my personal well-being
R_33jO6k8hefSknna	100	Pre-Clinical Coursework (usually 1st Year, occasionally 2nd Year or MD/PhD)		Pre-Clinical	25 - 27	22-27	Male	Male	Caucasian		White	No	No	Never Married	<$20K	Neurosurgery		High	0	Low	1	1	0	0	0	0	0	2	No	Yes	2	2	1	1	1	1	1	0	0	1	1	1	1	1	0	-1	-2	-1	I have never considered taking a Leave of Absence from school for my personal well-being
R_1FrBfe6SQ3uuAGx	100	Pre-Clinical Coursework (usually 1st Year, occasionally 2nd Year or MD/PhD)		Pre-Clinical	22 - 24	22-27	Female	Non-Male	Hispanic/Latinx		Hispanic/Latinx	Yes	No	Never Married	Between $20K and $100K	Obstetrics and Gynecology		Mod	0.75	High	1	1	1	1	1	1	0	6	Yes	Yes	2	1	2	0	2	1	0	0	0	2	1	1	2	0	0	-2	1	-2	I have never considered taking a Leave of Absence from school for my personal well-being
R_295lJ4cePSADaMF	100	Pre-Clinical Coursework (usually 1st Year, occasionally 2nd Year or MD/PhD)		Pre-Clinical	25 - 27	22-27	Male	Male	Asian		Asian	No	No	Never Married	Between $100K and $300K	Pediatrics		Low	0.75	High	1	0	1	0	1	1	1	5	Yes	Yes	2	2	0	1	2	1	0	0	0	2	1	2	0	1	0	-1	-2	-1	I have considered taking a Leave of Absence from school for my personal well-being
R_269Cfn8TE6GumqL	100	Pre-Clinical Coursework (usually 1st Year, occasionally 2nd Year or MD/PhD)		Pre-Clinical	22 - 24	22-27	Female	Non-Male	Caucasian		White	No	No	Never Married	Between $100K and $300K	Surgery		Mod	0.75	High	1	1	1	0	1	1	0	5	Yes	Yes	1	0	2	0	1	2	1	2	2	1	-1	-1	0	-2	0	-1	0	0	I have never considered taking a Leave of Absence from school for my personal well-being
R_7VxdiGgEUT0LZbr	100	Have begun participating in Core Clerkships (usually 3rd Year, occasionally 2nd Year or MD/PhD)		Clinical	28 - 31	≥28	Female	Non-Male	Caucasian		White	No	No	Married	<$20K	Pathology		Low	0.5	Moderate	1	1	1	0	1	1	1	6	Yes	Yes	2	2	0	1	1	2	0	0	0	0	0	2	0	1	1	-2	-2	-2	I have considered taking a Leave of Absence from school for my personal well-being
R_1r6XozdOzMb8hOm	100	Pre-Clinical Coursework (usually 1st Year, occasionally 2nd Year or MD/PhD)		Pre-Clinical	22 - 24	22-27	Female	Non-Male	Hispanic/Latinx		Hispanic/Latinx	Yes	No	Never Married	Between $20K and $100K	Neurosurgery		High	0.75	High	1	0	1	1	1	1	1	6	Yes	Yes	0	1	0	0	1	1	0	0	0	1	-1	1	0	0	0	-2	0	-2	I have considered taking a Leave of Absence from school for my personal well-being
R_1pLPqH0GeesPpFi	100	Pre-Clinical Coursework (usually 1st Year, occasionally 2nd Year or MD/PhD)		Pre-Clinical	22 - 24	22-27	Male	Male	Caucasian		White	No	No	Never Married	Between $100K and $300K	Pediatrics		Low	0.75	High	1	0	1	0	1	1	0	4	Yes	Yes	2	1	0	1	2	1	0	0	0	2	1	1	0	1	0	0	1	-1	I have never considered taking a Leave of Absence from school for my personal well-being
R_2X4IZQy3F2RSTfx	100	Pre-Clinical Coursework (usually 1st Year, occasionally 2nd Year or MD/PhD)		Pre-Clinical	22 - 24	22-27	Female	Non-Male	Caucasian		White	No	No	Married	Between $100K and $300K	Emergency Medicine		Mod	0.75	High	1	1	0	0	1	0	0	3	No	Yes	2	2	1	1	2	2	1	0	1	2	0	1	1	0	0	1	-2	-1	I have never considered taking a Leave of Absence from school for my personal well-being
R_3iDxWI5QTdS2iF0	100	Pre-Clinical Coursework (usually 1st Year, occasionally 2nd Year or MD/PhD)		Pre-Clinical	22 - 24	22-27	Female	Non-Male	Black/African		Black/African	Yes	No	Never Married	Between $100K and $300K	Dermatology		High	0.25	Low	1	0	0	0	0	1	0	2	No	Yes	2	2	2	1	2	1	0	2	0	1	1	2	0	1	1	1	-1	0	I have never considered taking a Leave of Absence from school for my personal well-being
R_DqKWKrY7mgG95Fn	100	Pre-Clinical Coursework (usually 1st Year, occasionally 2nd Year or MD/PhD)		Pre-Clinical	22 - 24	22-27	Female	Non-Male	Asian		Asian	No	No	Never Married	I'd Prefer Not to Say	Internal Medicine		Low	0.25	Low	1	0	0	0	1	0	0	2	No	Yes	2	2	1	1	2	1	1	0	0	2	1	1	1	1	0	-1	0	0	I have never considered taking a Leave of Absence from school for my personal well-being
R_3Ofc9d5seHq17MO	100	Pre-Clinical Coursework (usually 1st Year, occasionally 2nd Year or MD/PhD)		Pre-Clinical	22 - 24	22-27	Female	Non-Male	Hispanic/Latinx		Hispanic/Latinx	Yes	No	Never Married	Between $100K and $300K	Obstetrics and Gynecology		Mod	0.25	Low	0	0	0	0	0	1	0	1	No		2	1	0	2	2	2	1	0	2	2	0	0	0	0	0	0	1	1	I have never considered taking a Leave of Absence from school for my personal well-being
R_Tts8V4cFnRS7PfX	100	Pre-Clinical Coursework (usually 1st Year, occasionally 2nd Year or MD/PhD)		Pre-Clinical	22 - 24	22-27	Female	Non-Male	Asian		Asian	No	No	Never Married	Between $20K and $100K	Pediatrics		Low	0	Low	1	0	1	0	0	1	0	3	No	Yes	2	2	2	2	2	2	1	1	1	2	0	1	1	1	0	1	1	-1	I have never considered taking a Leave of Absence from school for my personal well-being
R_2DU0S5fvs09prUg	100	Pre-Clinical Coursework (usually 1st Year, occasionally 2nd Year or MD/PhD)		Pre-Clinical	22 - 24	22-27	Female	Non-Male	Caucasian,Hispanic/Latinx		Multiracial	No	No	Never Married	Between $20K and $100K	Vascular Surgery		Mod	0.75	High	1	1	1	1	1	0	0	5	Yes	Yes	2	1	1	0	2											2	1	0	I have never considered taking a Leave of Absence from school for my personal well-being
R_1GJlVJ0gq5m1zXk	100	Pre-Clinical Coursework (usually 1st Year, occasionally 2nd Year or MD/PhD)		Pre-Clinical	22 - 24	22-27	Female	Non-Male	Asian		Asian	No	Yes	Never Married	<$20K	Psychiatry		Low	0.75	High	1	1	1	1	1	1	1	7	Yes	Yes	2	2	2	2	2	1	0	0	0	2	1	2	2	2	0	-2	-1	-1	I have considered taking a Leave of Absence from school for my personal well-being
R_3KrpRmaHKKNt9g9	100	Pre-Clinical Coursework (usually 1st Year, occasionally 2nd Year or MD/PhD)		Pre-Clinical	25 - 27	22-27	Male	Male	Black/African		Black/African	Yes	No	Never Married	Between $20K and $100K	Surgery		Mod	0.25	Low	0	0	0	1	0	0	0	1	No		2	2	1	1	2	1	2	1	0	2	1	0	0	1	0	1	1	0	I have never considered taking a Leave of Absence from school for my personal well-being
R_3JFe0pWtOwY6CGg	100	Pre-Clinical Coursework (usually 1st Year, occasionally 2nd Year or MD/PhD)		Pre-Clinical	25 - 27	22-27	Female	Non-Male	Asian		Asian	No	No	Never Married	<$20K	Internal Medicine		Low	0.25	Low	0	0	0	1	0	1	0	2	No		2	2	2	2	2	1	0	0	1	1	1	2	2	1	1	-1	-1	-1	I have never considered taking a Leave of Absence from school for my personal well-being
R_2903QaJMQcyIgil	100	Pre-Clinical Coursework (usually 1st Year, occasionally 2nd Year or MD/PhD)		Pre-Clinical	22 - 24	22-27	Male	Male	Caucasian		White	No	No	Never Married	Between $20K and $100K	Orthopaedic Surgery		High	0.75	High	0	0	0	0	0	0	0	0	No		1	1	1	1	2	1	1	0	1	2	0	0	1	0	0	2	1	0	I have never considered taking a Leave of Absence from school for my personal well-being
R_3NHWR56HybMK5cf	100	Pre-Clinical Coursework (usually 1st Year, occasionally 2nd Year or MD/PhD)		Pre-Clinical	22 - 24	22-27	Female	Non-Male	Caucasian		White	No	No	Never Married	<$20K	Dermatology		High	0.25	Low	1	1	1	0	0	1	0	4	Yes	Yes	2	1	2	1	2	2	0	0	0	1	0	1	2	1	1	-1	-1	-1	I have never considered taking a Leave of Absence from school for my personal well-being
R_24CVx7yic4Fxk9k	100	Currently on a Gap Year (e.g. Research, MBA, MPH, etc.)		Other	25 - 27	22-27	Female	Non-Male	Caucasian		White	No	Yes	Never Married	Between $100K and $300K	Psychiatry		Low	1	High	1	1	1	1	1	1	1	7	Yes	Yes	2	2	2	2	2	0	0	0	1	1	2	2	2	1	1	-2	-2	-2	I have taken a Leave of Absence from school for my personal well-being
R_tGIwoXmbIsqC67T	100	Pre-Clinical Coursework (usually 1st Year, occasionally 2nd Year or MD/PhD)		Pre-Clinical	22 - 24	22-27	Female	Non-Male	Asian		Asian	No	No	Never Married	Between $20K and $100K				0	Low	0	0	0	0	1	1	0	2	No		1	1	1	1	1	0	0	0	0	0	1	1	1	1	1	-1	1	0	I have never considered taking a Leave of Absence from school for my personal well-being
R_30nGB23gytj1Rya	100	Pre-Clinical Coursework (usually 1st Year, occasionally 2nd Year or MD/PhD)		Pre-Clinical	Greater than or equal to 32	≥28	Male	Male	Caucasian		White	No	Yes	Never Married	Between $20K and $100K	Emergency Medicine		Mod	0	Low	0	0	0	0	1	1	0	2	No		2	2	2	2	2	0	0	0	1	2	2	2	2	1	0	-2	0	0	I have never considered taking a Leave of Absence from school for my personal well-being
R_2Pze8JIMCUMe9DG	100	Pre-Clinical Coursework (usually 1st Year, occasionally 2nd Year or MD/PhD)		Pre-Clinical	28 - 31	≥28	Male	Male	Caucasian		White	No	No	Married	Between $20K and $100K	Emergency Medicine		Mod	0.75	High	1	1	1	1	0	1	0	5	Yes	Yes	2	2	1	2	2	1	2	1	1	2	1	0	0	1	0	-1	-1	-2	I have never considered taking a Leave of Absence from school for my personal well-being
R_3KYFLZqgoMuhxCY	100	Pre-Clinical Coursework (usually 1st Year, occasionally 2nd Year or MD/PhD)		Pre-Clinical	25 - 27	22-27	Male	Male	Caucasian		White	No	No	Never Married	Between $100K and $300K	Internal Medicine		Low	0.25	Low	1	1	1	1	1	1	1	7	Yes	Yes	1	1	0	2	1	0	0	0	0	0	1	1	0	2	1	-2	-2	-2	I have never considered taking a Leave of Absence from school for my personal well-being
R_2ri4GPpQdmCwQNg	100	Pre-Clinical Coursework (usually 1st Year, occasionally 2nd Year or MD/PhD)		Pre-Clinical	25 - 27	22-27	Female	Non-Male	Caucasian		White	No	No	Never Married	<$20K	Internal Medicine		Low	0.75	High	0	0	0	1	0	0	0	1	No		2	1	2	1	1	1	1	0	0	1	1	0	2	1	0	-1	2	2	I have never considered taking a Leave of Absence from school for my personal well-being
R_2rjPa6rqYtFb2sC	100	Pre-Clinical Coursework (usually 1st Year, occasionally 2nd Year or MD/PhD)		Pre-Clinical	22 - 24	22-27	Female	Non-Male	Caucasian		White	No	No	Never Married	<$20K	Internal Medicine		Low	0.75	High	1	0	1	0	0	1	0	3	No	Yes	2	2	2	2	2	1	1	0	1	2	1	1	2	1	0	-1	1	1	I have never considered taking a Leave of Absence from school for my personal well-being
R_VQ0S1oghy7sOpfr	100	Pre-Clinical Coursework (usually 1st Year, occasionally 2nd Year or MD/PhD)		Pre-Clinical	25 - 27	22-27	Male	Male	Caucasian		White	No	No	Never Married	<$20K	Internal Medicine		Low	0	Low	1	0	0	0	0	0	0	1	No	Yes	2	2	2	1	2	1	1	1	1	1	1	1	1	0	1	-1	1	0	I have never considered taking a Leave of Absence from school for my personal well-being
R_2Y33vuYd1h5fVRq	100	Pre-Clinical Coursework (usually 1st Year, occasionally 2nd Year or MD/PhD)		Pre-Clinical	22 - 24	22-27	Female	Non-Male	Caucasian		White	No	No	Never Married	Between $20K and $100K	Internal Medicine		Low	0.75	High	1	0	0	0	1	1	1	4	Yes	Yes	1	0	2	1	2	1	0	1	1	2	0	0	1	0	0	0	-1	1	I have never considered taking a Leave of Absence from school for my personal well-being
R_1mIfqMS8n4uOlQP	100	Pre-Clinical Coursework (usually 1st Year, occasionally 2nd Year or MD/PhD)		Pre-Clinical	22 - 24	22-27	Male	Male	Asian		Asian	No	No	Never Married	I'd Prefer Not to Say	Internal Medicine		Low	0.75	High	1	0	0	0	0	0	0	1	No	Yes	2	2	0	1	2	2	1	0	1	2	0	1	0	0	0	2	0	0	I have never considered taking a Leave of Absence from school for my personal well-being
R_2OYM0VEQh3YiD7D	100	Pre-Clinical Coursework (usually 1st Year, occasionally 2nd Year or MD/PhD)		Pre-Clinical	22 - 24	22-27	Male	Male	Caucasian,Hispanic/Latinx		Multiracial	No	No	Never Married	I'd Prefer Not to Say	Neurosurgery		High	0.75	High	1	1	1	0	1	1	0	5	Yes	Yes	2	2	2	2	2	1	1	1	0	1	1	1	1	2	1	-2	-2	-2	I have never considered taking a Leave of Absence from school for my personal well-being
R_25EqZSxhsbfZZny	100	Pre-Clinical Coursework (usually 1st Year, occasionally 2nd Year or MD/PhD)		Pre-Clinical	22 - 24	22-27	Female	Non-Male					No	Never Married	I'm Not Sure	Obstetrics and Gynecology		Mod	0.75	High	1	1	0	0	1	1	0	4	Yes	Yes	2	1	1	1	2	2	1	1	0	2	0	0	0	1	0	-1	-1	-1	I have never considered taking a Leave of Absence from school for my personal well-being
R_3HRpS221Y8apJBo	100	Pre-Clinical Coursework (usually 1st Year, occasionally 2nd Year or MD/PhD)		Pre-Clinical	25 - 27	22-27	Male	Male	Caucasian		White	No	No	Married	Between $100K and $300K	Ophthalmology		Mod	0.25	Low	1	1	0	0	1	1	1	5	Yes	Yes	2	2	2	2	2	2	1	1	1	2	0	1	1	1	0	-2	-1	-2	I have never considered taking a Leave of Absence from school for my personal well-being
R_1HdkEkJI1j9pfRm	100	Pre-Clinical Coursework (usually 1st Year, occasionally 2nd Year or MD/PhD)		Pre-Clinical	25 - 27	22-27	Male	Male	Caucasian		White	No	No	Never Married	<$20K	Orthopaedic Surgery		High	0.75	High	1	1	1	0	1	1	0	5	Yes	Yes	2	2	2	2	2	1	0	0	0	2	1	2	2	2	0	-2	-1	-1	I have never considered taking a Leave of Absence from school for my personal well-being
R_2WUqjcOZNbjY9De	100	Pre-Clinical Coursework (usually 1st Year, occasionally 2nd Year or MD/PhD)		Pre-Clinical	22 - 24	22-27	Male	Male	Caucasian		White	No	No	Never Married	Between $100K and $300K	Orthopaedic Surgery		High	0.75	High	1	1	1	0	1	0	0	4	Yes	Yes	2	2	1	1	2	1	1	1	1	2	1	1	0	0	0	-2	-1	-1	I have never considered taking a Leave of Absence from school for my personal well-being
R_3dZjFW1VnAGFn2O	100	Pre-Clinical Coursework (usually 1st Year, occasionally 2nd Year or MD/PhD)		Pre-Clinical	22 - 24	22-27	Male	Male	Caucasian		White	No	No	Never Married	I'm Not Sure	Orthopaedic Surgery		High	0	Low	0	0	0	0	0	0	0	0	No		2	1	1	1	1	1	1	1	1	0	1	0	0	0	1	0	0	0	I have never considered taking a Leave of Absence from school for my personal well-being
R_214GpMiQbMp8S3d	100	Pre-Clinical Coursework (usually 1st Year, occasionally 2nd Year or MD/PhD)		Pre-Clinical	22 - 24	22-27	Male	Male	Caucasian		White	No	No	Never Married	Between $20K and $100K	Surgery		Mod	0.75	High	0	0	0	0	0	0	0	0	No		2	2	2	2	2	1	1	2	2	2	1	1	0	0	0	1	2	2	I have never considered taking a Leave of Absence from school for my personal well-being
R_Y95eNwH4RifsoNz	100	Pre-Clinical Coursework (usually 1st Year, occasionally 2nd Year or MD/PhD)		Pre-Clinical	28 - 31	≥28	Male	Male	Hispanic/Latinx		Hispanic/Latinx	Yes	No	Never Married	<$20K	Emergency Medicine		Mod	0	Low	1	1	1	0	1	1	1	6	Yes	Yes	2	2	2	2	2	1	1	0	1	1	1	1	2	1	1	-2	-1	-2	I have never considered taking a Leave of Absence from school for my personal well-being
R_1I9vhjvh8JMdpaF	100	Pre-Clinical Coursework (usually 1st Year, occasionally 2nd Year or MD/PhD)		Pre-Clinical	22 - 24	22-27	Female	Non-Male	Caucasian		White	No	No	Never Married	<$20K	Emergency Medicine		Mod	0.75	High	0	0	0	0	0	0	0	0	No		1	1	0	1	2	1	1	1	1	2	0	0	-1	0	0	0	1	0	I have never considered taking a Leave of Absence from school for my personal well-being
R_yXgpXHFcXWldDqx	100	Pre-Clinical Coursework (usually 1st Year, occasionally 2nd Year or MD/PhD)		Pre-Clinical	25 - 27	22-27	Male	Male	Caucasian,Hispanic/Latinx		Multiracial	No	No	Never Married	<$20K	Internal Medicine		Low	0	Low	1	0	0	0	0	1	0	2	No	Yes	2	1	0	2	2	2	1	0	1	1	0	0	0	1	1	-1	-1	-1	I have never considered taking a Leave of Absence from school for my personal well-being
R_1gkJWqLavRtPvb7	100	Pre-Clinical Coursework (usually 1st Year, occasionally 2nd Year or MD/PhD)		Pre-Clinical	22 - 24	22-27	Male	Male	Other:	egyptian	White	No	No	Never Married	Between $100K and $300K	Orthopaedic Surgery		High	0.75	High	1	1	0	0	1	1	0	4	Yes	Yes	2	2	1	1	2	2	1	0	0	0	0	1	1	1	2	-1	-2	-2	I have never considered taking a Leave of Absence from school for my personal well-being
R_1hYg6Ys2zSoIZt8	100	Pre-Clinical Coursework (usually 1st Year, occasionally 2nd Year or MD/PhD)		Pre-Clinical	28 - 31	≥28	Female	Non-Male	Caucasian		White	No	No	Never Married	Between $20K and $100K	Surgery		Mod	0.75	High	0	0	1	1	1	1	0	4	Yes		1	1	1	1	2	1	0	0	0	1	0	1	1	1	1	-1	1	-1	I have never considered taking a Leave of Absence from school for my personal well-being
R_sgLIVdnRk9Xo5gJ	100	Pre-Clinical Coursework (usually 1st Year, occasionally 2nd Year or MD/PhD)		Pre-Clinical	22 - 24	22-27	Female	Non-Male	Caucasian		White	No	No	Never Married	Between $20K and $100K	Surgery		Mod	0	Low	1	0	1	0	0	1	0	3	No	Yes	2	2	2	2	2	1	1	0	1	1	1	1	2	1	1	0	-1	-1	I have never considered taking a Leave of Absence from school for my personal well-being
R_2rT1iF7BlSUJV5G	100	Pre-Clinical Coursework (usually 1st Year, occasionally 2nd Year or MD/PhD)		Pre-Clinical	25 - 27	22-27	Male	Male	Black/African		Black/African	Yes	No	Never Married	Between $20K and $100K	Urology		High	0.75	High	0	0	1	1	1	1	0	4	Yes		2	2	1	0	2	1	1	0	0	2	1	1	1	0	0	-1	-1	-1	I have never considered taking a Leave of Absence from school for my personal well-being
R_1mgBek9uszZPG7O	100	Pre-Clinical Coursework (usually 1st Year, occasionally 2nd Year or MD/PhD)		Pre-Clinical	22 - 24	22-27	Female	Non-Male	Caucasian		White	No	No	Never Married	Between $20K and $100K	Pediatric Neurology		Mod	0.75	High	1	0	1	0	1	1	1	5	Yes	Yes	2	1	2	1	2	1	1	0	0	2	1	0	2	1	0	-1	1	-1	I have never considered taking a Leave of Absence from school for my personal well-being
R_3kcEA0xkRMkDebp	100	Pre-Clinical Coursework (usually 1st Year, occasionally 2nd Year or MD/PhD)		Pre-Clinical	22 - 24	22-27	Female	Non-Male	Caucasian		White	No	I'd Prefer Not to Say	Never Married	I'd Prefer Not to Say	Emergency Medicine		Mod	0.25	Low	0	1	0	0	1	1	1	4	Yes	Yes	2	2	2	2	2	1	0	1	0	1	1	2	1	2	1	-2	-1	-1	I have considered taking a Leave of Absence from school for my personal well-being
R_1LY9KoURUOiJuDv	100	Pre-Clinical Coursework (usually 1st Year, occasionally 2nd Year or MD/PhD)		Pre-Clinical	22 - 24	22-27	Male	Male	Caucasian		White	No	No	Never Married	<$20K	Family Medicine		Low	0.75	High	1	1	1	1	1	1	0	6	Yes	Yes	2	2	2	2	1	2	1	1	0	1	0	1	1	2	0	0	-1	-1	I have never considered taking a Leave of Absence from school for my personal well-being
R_3e5gbviiMSCUezJ	100	Pre-Clinical Coursework (usually 1st Year, occasionally 2nd Year or MD/PhD)		Pre-Clinical	25 - 27	22-27	Female	Non-Male	Caucasian		White	No	Yes	Never Married	Between $100K and $300K	Family Medicine		Low	0	Low	0	1	0	0	1	0	0	2	No	Yes	1	2	0	1	2	1	1	0	0	2	0	1	0	1	0	-1	-1	-1	I have never considered taking a Leave of Absence from school for my personal well-being
R_3iXp1EE1fLvIYY5	100	Pre-Clinical Coursework (usually 1st Year, occasionally 2nd Year or MD/PhD)		Pre-Clinical	22 - 24	22-27	Female	Non-Male	Caucasian		White	No	No	Never Married	Between $20K and $100K	Obstetrics and Gynecology		Mod	0.25	Low	1	1	0	0	0	1	0	3	No	Yes	1	2	1	1	1	1	1	0	0	0	0	1	1	1	1	0	-1	-1	I have never considered taking a Leave of Absence from school for my personal well-being
R_1Io6ciDq0eYvOlr	100	Pre-Clinical Coursework (usually 1st Year, occasionally 2nd Year or MD/PhD)		Pre-Clinical	25 - 27	22-27	Male	Male	Caucasian		White	No	No	Never Married	Between $100K and $300K	Orthopaedic Surgery		High	0.75	High	1	0	1	0	1	1	0	4	Yes	Yes	2	1	1	1	1	1	1	0	2	0	1	0	1	-1	1	-1	0	-1	I have never considered taking a Leave of Absence from school for my personal well-being
R_eLlPrTeditgkQk9	100	Pre-Clinical Coursework (usually 1st Year, occasionally 2nd Year or MD/PhD)		Pre-Clinical	22 - 24	22-27	Female	Non-Male	Asian		Asian	No	No	Never Married	Between $20K and $100K	Psychiatry		Low	0.25	Low	1	0	0	1	0	0	0	2	No	Yes	2	1	1	1	1	1	0	0	0	1	1	1	1	1	0	-1	-1	0	I have never considered taking a Leave of Absence from school for my personal well-being
R_2ToQCUpy0qeOOZx	100	Pre-Clinical Coursework (usually 1st Year, occasionally 2nd Year or MD/PhD)		Pre-Clinical	22 - 24	22-27	Male	Male	Caucasian		White	No	No	Never Married	<$20K	Surgery		Mod	0.75	High	0	0	0	0	0	0	0	0	No		2	1	2	1	2	2	1	1	0	2	0	0	1	1	0	1	1	1	I have never considered taking a Leave of Absence from school for my personal well-being
R_1g8w1522FYeEtLy	100	Have begun participating in Core Clerkships (usually 3rd Year, occasionally 2nd Year or MD/PhD)		Clinical	25 - 27	22-27	Male	Male	Caucasian,Hispanic/Latinx		Multiracial	No	No	Never Married	<$20K	Pathology		Low	0.75	High	1	1	1	0	1	1	1	6	Yes	Yes	2	1	1	2	2	1	1	1	2	1	1	0	0	0	1	-1	1	-1	I have considered taking a Leave of Absence from school for my personal well-being
R_yPd1zjexOOZqdHj	100	Pre-Clinical Coursework (usually 1st Year, occasionally 2nd Year or MD/PhD)		Pre-Clinical	22 - 24	22-27	Male	Male	Asian		Asian	No	No	Never Married	<$20K	Internal Medicine		Low	0	Low	0	1	0	1	0	1	0	3	No	Yes	2	2	1	2	2	1	2	1	1	1	1	0	0	1	1	0	0	0	I have never considered taking a Leave of Absence from school for my personal well-being
R_3P5LXnrvcE08OfC	100	Pre-Clinical Coursework (usually 1st Year, occasionally 2nd Year or MD/PhD)		Pre-Clinical	25 - 27	22-27	Female	Non-Male	Caucasian		White	No	No	Never Married	Between $20K and $100K	Pediatrics		Low	0.25	Low	0	0	0	0	0	0	0	0	No		2	2	2	2	2	2	2	0	1	1	0	0	2	1	1	0	0	0	I have never considered taking a Leave of Absence from school for my personal well-being
R_1DpdSK30Sk6avrJ	100	Pre-Clinical Coursework (usually 1st Year, occasionally 2nd Year or MD/PhD)		Pre-Clinical	22 - 24	22-27	Male	Male	Caucasian		White	No	No	Never Married	Between $20K and $100K	Urology		High	0.5	Moderate	0	0	0	0	1	0	0	1	No		2	1	2	1	2	2	0	1	1	2	0	1	1	0	0	-1	-1	0	I have never considered taking a Leave of Absence from school for my personal well-being
R_1LZ1w3UiDAZAo7V	100	Pre-Clinical Coursework (usually 1st Year, occasionally 2nd Year or MD/PhD)		Pre-Clinical	22 - 24	22-27	Male	Male	Caucasian		White	No	No	Never Married	<$20K	Pediatrics		Low	0.75	High	0	1	0	1	0	1	1	4	Yes	Yes	2	2	2	2	2	2	2	1	2	2	0	0	1	0	0	0	0	0	I have never considered taking a Leave of Absence from school for my personal well-being
R_1N8LUeQuB1j4bvz	100	Pre-Clinical Coursework (usually 1st Year, occasionally 2nd Year or MD/PhD)		Pre-Clinical	25 - 27	22-27	Male	Male	Caucasian		White	No	No	Never Married	Between $20K and $100K	Emergency Medicine		Mod	0.75	High	0	1	0	1	1	1	0	4	Yes	Yes	2	2	2	2	2											1	2	-1	I have never considered taking a Leave of Absence from school for my personal well-being
R_2CJRTsGxc6Vwm4f	100	Pre-Clinical Coursework (usually 1st Year, occasionally 2nd Year or MD/PhD)		Pre-Clinical	22 - 24	22-27	Male	Male	Caucasian,Hispanic/Latinx		Multiracial	No	No	Never Married	Between $20K and $100K	Internal Medicine		Low	0.75	High	1	0	0	1	0	0	0	2	No	Yes	1	1	1	1	1	0	1	1	1	0	1	0	0	0	1	-1	-1	0	I have never considered taking a Leave of Absence from school for my personal well-being
R_2rIomM52TKmZx4C	100	Pre-Clinical Coursework (usually 1st Year, occasionally 2nd Year or MD/PhD)		Pre-Clinical	25 - 27	22-27	Male	Male	Hispanic/Latinx		Hispanic/Latinx	Yes	No	Never Married	Between $100K and $300K	Internal Medicine		Low	0.75	High	0	0	0	0	0	0	0	0	No		2	2	1	1	2	2	2	1	1	2	0	0	0	0	0	1	1	1	I have never considered taking a Leave of Absence from school for my personal well-being
R_dpB4NxscGeQeyOZ	100	Pre-Clinical Coursework (usually 1st Year, occasionally 2nd Year or MD/PhD)		Pre-Clinical	22 - 24	22-27	Female	Non-Male	Black/African		Black/African	Yes	No	Never Married	Between $20K and $100K	Obstetrics and Gynecology		Mod	0.25	Low	1	1	1	1	1	1	1	7	Yes	Yes	2	1	1	2	2	1	0	0	1	2	1	1	1	1	0	0	-1	-1	I have never considered taking a Leave of Absence from school for my personal well-being
R_2zejGMPBhKVxGFd	100	Pre-Clinical Coursework (usually 1st Year, occasionally 2nd Year or MD/PhD)		Pre-Clinical	22 - 24	22-27	Male	Male	Asian		Asian	No	No	Never Married	I'm Not Sure	Orthopaedic Surgery		High	0.75	High	0	0	0	0	0	0	0	0	No		1	2	0	2	2	1	1		1	1	0	1		1	1	0	0	0	I have never considered taking a Leave of Absence from school for my personal well-being
R_20M1B8voYRzhV2t	100	Pre-Clinical Coursework (usually 1st Year, occasionally 2nd Year or MD/PhD)		Pre-Clinical	22 - 24	22-27	Male	Male	Caucasian		White	No	No	Never Married	Between $20K and $100K	Pediatrics		Low	0.75	High	0	1	1	0	1	1	1	5	Yes	Yes	2	1	2	2	2	2	1	1	1	2	0	0	1	1	0	0	-2	-1	I have never considered taking a Leave of Absence from school for my personal well-being
R_1eV1JhWgENG7Swh	100	Pre-Clinical Coursework (usually 1st Year, occasionally 2nd Year or MD/PhD)		Pre-Clinical	22 - 24	22-27	Female	Non-Male	Caucasian,Hispanic/Latinx		Multiracial	No	No	Never Married	<$20K	Obstetrics and Gynecology		Mod	0.75	High	0	1	0	0	0	1	0	2	No	Yes	2	1	1	1	1	1	1	0	0	1	1	0	1	1	0	-1	0	0	I have never considered taking a Leave of Absence from school for my personal well-being
R_1ILRUCnLC20hohG	100	Have begun participating in Core Clerkships (usually 3rd Year, occasionally 2nd Year or MD/PhD)		Clinical	22 - 24	22-27	Male	Male	Caucasian		White	No	No	Never Married	I'd Prefer Not to Say	Ophthalmology		Mod	0.75	High	1	1	1	0	0	1	1	5	Yes	Yes	2	2	1	1	1	1	1	0	1	1	1	1	1	0	0	-1	-1	0	I have never considered taking a Leave of Absence from school for my personal well-being
R_6ePkiXk3RNcicqB	100	Pre-Clinical Coursework (usually 1st Year, occasionally 2nd Year or MD/PhD)		Pre-Clinical	25 - 27	22-27	Male	Male	Caucasian		White	No	No	Never Married	Between $20K and $100K	Orthopaedic Surgery		High	0.25	Low	1	0	1	0	1	1	0	4	Yes	Yes	2	2	2	2	2	2	1	0	1	2	0	1	2	1	0	-2	-1	-2	I have never considered taking a Leave of Absence from school for my personal well-being
R_2cd6Ci1eZm0fK1k	100	Pre-Clinical Coursework (usually 1st Year, occasionally 2nd Year or MD/PhD)		Pre-Clinical	22 - 24	22-27	Female	Non-Male	Asian		Asian	No	No	Never Married	Between $20K and $100K	Surgery		Mod	0.75	High	1	1	0	0	1	1	0	4	Yes	Yes	2	1	1	1	1	1	0	0	0	0	1	1	1	1	1	-1	0	-1	I have never considered taking a Leave of Absence from school for my personal well-being
R_3LiIQ7ZzXkw394B	100	Pre-Clinical Coursework (usually 1st Year, occasionally 2nd Year or MD/PhD)		Pre-Clinical	25 - 27	22-27	Male	Male	Caucasian,Hispanic/Latinx		Multiracial	No	No	Never Married	Between $20K and $100K	Internal Medicine		Low	0.25	Low	1	0	1	0	1	1	0	4	Yes	Yes	1	1	1	1	1	1	1	0	1	0	0	0	1	0	1	0	-1	-2	I have never considered taking a Leave of Absence from school for my personal well-being
R_1pm9T6iWmJS8dQk	100	Pre-Clinical Coursework (usually 1st Year, occasionally 2nd Year or MD/PhD)		Pre-Clinical	22 - 24	22-27	Female	Non-Male	Hispanic/Latinx		Hispanic/Latinx	Yes	No	Never Married	Between $20K and $100K	Emergency Medicine		Mod	0.75	High	1	0	1	1	1	1	1	6	Yes	Yes	0	1	0	1	2	2	1	1	1	2	-2	0	-1	0	0	-2	1	-2	I have never considered taking a Leave of Absence from school for my personal well-being
R_2QYExkyHF8mwya6	100	Pre-Clinical Coursework (usually 1st Year, occasionally 2nd Year or MD/PhD)		Pre-Clinical	25 - 27	22-27	Female	Non-Male	Hispanic/Latinx		Hispanic/Latinx	Yes	No	Never Married	Between $20K and $100K	Internal Medicine		Low	0.75	High	0	0	0	1	1	0	0	2	No		2	2	1	1	2	2	1	0	0	2	0	1	1	1	0	1	2	1	I have never considered taking a Leave of Absence from school for my personal well-being
R_3hsEtwzM0SfNDiE	100	Pre-Clinical Coursework (usually 1st Year, occasionally 2nd Year or MD/PhD)		Pre-Clinical	22 - 24	22-27	Male	Male	Caucasian		White	No	No	Never Married	Between $100K and $300K	Orthopaedic Surgery		High	0.25	Low	1	1	1	0	0	1	0	4	Yes	Yes	2	2	1	1	2	1	1	0	1	1	1	1	1	0	1	0	1	-1	I have never considered taking a Leave of Absence from school for my personal well-being
R_1DN2ABixSde9Fmh	100	Pre-Clinical Coursework (usually 1st Year, occasionally 2nd Year or MD/PhD)		Pre-Clinical	22 - 24	22-27	Female	Non-Male	Caucasian		White	No	No	Never Married	<$20K	Medicine-Pediatrics		Mod	0.5	Moderate	1	1	1	1	0	1	0	5	Yes	Yes	2	1	0	1	1	1	1	0	0	1	1	0	0	1	0	1	-1	0	I have never considered taking a Leave of Absence from school for my personal well-being
R_3itbHG8MqXYFZX2	100	Pre-Clinical Coursework (usually 1st Year, occasionally 2nd Year or MD/PhD)		Pre-Clinical	22 - 24	22-27	Female	Non-Male	Caucasian		White	No	No	Never Married	I'd Prefer Not to Say	Ophthalmology		Mod	0.25	Low	1	1	0	0	0	1	0	3	No	Yes	2	2	1	1	2	2	1	1	1	2	0	1	0	0	0	0	1	0	I have never considered taking a Leave of Absence from school for my personal well-being
R_2EgCK8k1m98XegM	100	Pre-Clinical Coursework (usually 1st Year, occasionally 2nd Year or MD/PhD)		Pre-Clinical	22 - 24	22-27	Female	Non-Male	Asian		Asian	No	No	Never Married	<$20K	Family Medicine		Low	0.75	High	1	1	0	0	0	1	0	3	No	Yes	2	1	2	2	2	2	1	1	0	2	0	0	1	2	0	-1	-1	-1	I have never considered taking a Leave of Absence from school for my personal well-being
R_2eWglXcly1errO5	100	Pre-Clinical Coursework (usually 1st Year, occasionally 2nd Year or MD/PhD)		Pre-Clinical	22 - 24	22-27	Female	Non-Male	Asian,Caucasian		Multiracial	No	No	Never Married	<$20K	Surgery		Mod	0.75	High	1	0	1	0	0	1	0	3	No	Yes	2	2	2	2	2	2	1	1	1	2	0	1	1	1	0	1	0	-1	I have never considered taking a Leave of Absence from school for my personal well-being
R_XSM2GSvU8Cigtxv	100	Pre-Clinical Coursework (usually 1st Year, occasionally 2nd Year or MD/PhD)		Pre-Clinical	25 - 27	22-27	Male	Male	Other:	Middle Eastern	White	No	No	Never Married	Between $100K and $300K	Physical Medicine and Rehabilitation		Low	0	Low	1	1	1	0	1	1	0	5	Yes	Yes	2	1	1	1	1	1	0	0	0	1	1	1	1	1	0	-2	-2	-2	I have considered taking a Leave of Absence from school for my personal well-being
R_1hLLPNgfjPjCuwQ	100	Pre-Clinical Coursework (usually 1st Year, occasionally 2nd Year or MD/PhD)		Pre-Clinical	25 - 27	22-27	Male	Male	Asian,Caucasian		Multiracial	No	No	Never Married	Between $100K and $300K	Neurology		Mod	0.75	High	1	0	1	0	0	1	1	4	Yes	Yes	2	1	1	1	2	1	1	1	1	1	1	0	0	0	1	-1	-1	-1	I have considered taking a Leave of Absence from school for my personal well-being
R_1gFSZ9EDBX5c9mx	100	Pre-Clinical Coursework (usually 1st Year, occasionally 2nd Year or MD/PhD)		Pre-Clinical	22 - 24	22-27	Male	Male	Asian		Asian	No	No	Never Married	Between $20K and $100K	Neurosurgery		High	0.75	High	0	1	1	0	1	1	1	5	Yes	Yes	1	1	1	1	1	1	1	0	0	1	0	0	1	1	0	-1	1	-2	I have never considered taking a Leave of Absence from school for my personal well-being
R_1LHw6Ex09W9V25w	100	Have completed Core Clerkships (usually 4th Year, occasionally 3rd Year or MD/PhD)		Post-Clinical	25 - 27	22-27	Female	Non-Male	Other:	Arab	White	No	No	Never Married	<$20K	Pediatrics		Low	0.75	High	1	1	1	0	1	1	0	5	Yes	Yes	2	1	1	1	2	2	0	0	0	1	0	1	1	1	1	-1	-2	-1	I have never considered taking a Leave of Absence from school for my personal well-being
R_WxL3r4QyiJjQC1H	100	Pre-Clinical Coursework (usually 1st Year, occasionally 2nd Year or MD/PhD)		Pre-Clinical	22 - 24	22-27	Female	Non-Male	Black/African		Black/African	Yes	No	Never Married	Between $20K and $100K	Physical Medicine and Rehabilitation		Low	0	Low	1	0	1	0	1	1	1	5	Yes	Yes	2	1	1	0	2	2	0	1	1	2	0	1	0	-1	0	-1	0	-1	I have never considered taking a Leave of Absence from school for my personal well-being
R_1E6aKV2wEWo3ZeC	100	Pre-Clinical Coursework (usually 1st Year, occasionally 2nd Year or MD/PhD)		Pre-Clinical	25 - 27	22-27	Male	Male	Caucasian		White	No	No	Never Married	<$20K	Urology		High	0	Low	0	0	1	1	1	1	1	5	Yes		2	2	1	2	2	1	1	0	1	1	1	1	1	1	1	-1	2	1	I have never considered taking a Leave of Absence from school for my personal well-being
R_z1Klh13IcB5AqL7	100	Pre-Clinical Coursework (usually 1st Year, occasionally 2nd Year or MD/PhD)		Pre-Clinical	22 - 24	22-27	Female	Non-Male	Caucasian		White	No	No	Never Married	<$20K	Family Medicine		Low	0	Low	1	0	1	0	1	1	0	4	Yes	Yes	2	1	1	2	1	2	0	0	2	0	0	1	1	0	1	0	-1	-1	I have never considered taking a Leave of Absence from school for my personal well-being
R_1EaPYOLdvB4c5sF	100	Pre-Clinical Coursework (usually 1st Year, occasionally 2nd Year or MD/PhD)		Pre-Clinical	28 - 31	≥28	Male	Male	Asian		Asian	No	No	Never Married	Between $20K and $100K	Emergency Medicine		Mod	0.25	Low	0	0	1	0	0	1	0	2	No	No	2	2	1	2	2	1	1	0	1	0	1	1	1	1	2	-1	-2	-2	I have never considered taking a Leave of Absence from school for my personal well-being
R_Zfo3fxPi4UIRvnX	100	Pre-Clinical Coursework (usually 1st Year, occasionally 2nd Year or MD/PhD)		Pre-Clinical	22 - 24	22-27	Female	Non-Male	Hispanic/Latinx		Hispanic/Latinx	Yes	No	Married	Between $20K and $100K	Family Medicine		Low	0.75	High	1	0	1	0	1	1	1	5	Yes	Yes	2	1	2	1	1	1	0	1	1	1	1	1	1	0	0	-1	-1	-1	I have never considered taking a Leave of Absence from school for my personal well-being
R_2Y5Sq4GJL6486lS	100	Pre-Clinical Coursework (usually 1st Year, occasionally 2nd Year or MD/PhD)		Pre-Clinical	22 - 24	22-27	Female	Non-Male	Prefer Not to Answer		Prefer Not to Answer		No	Never Married	Between $20K and $100K	Surgery		Mod	0.75	High	0	0	1	0	0	1	0	2	No	No	2	1	1	1	2	2	1	0	0	2	0	0	1	1	0	2	2	-1	I have never considered taking a Leave of Absence from school for my personal well-being
R_AgrU8PW0YDXgkUN	100	Have begun participating in Core Clerkships (usually 3rd Year, occasionally 2nd Year or MD/PhD)		Clinical	25 - 27	22-27	Female	Non-Male	Caucasian		White	No	No	Never Married	Between $100K and $300K	Obstetrics and Gynecology		Mod	0.25	Low	1	1	1	0	1	1	1	6	Yes	Yes	2	2	2	2	2	2	1	0	1	1	0	1	2	1	1	-2	-1	-1	I have considered taking a Leave of Absence from school for my personal well-being
R_3r2KKNDK7wQvozQ	100	Pre-Clinical Coursework (usually 1st Year, occasionally 2nd Year or MD/PhD)		Pre-Clinical	22 - 24	22-27	Female	Non-Male	Black/African,Native American		Multiracial	Yes	No	Never Married	Between $20K and $100K	Family Medicine		Low	0.75	High	1	0	1	0	1	1	0	4	Yes	Yes	1	0	0	1	2											0	-1	-1	I have never considered taking a Leave of Absence from school for my personal well-being
R_w4zsjjOtcLZMM2R	100	Pre-Clinical Coursework (usually 1st Year, occasionally 2nd Year or MD/PhD)		Pre-Clinical	22 - 24	22-27	Female	Non-Male	Caucasian		White	No	No	Never Married	Between $100K and $300K	Obstetrics and Gynecology		Mod	0	Low	1	1	1	1	1	1	1	7	Yes	Yes	2	2	2	2	2	0	0	0	0	1	2	2	2	2	1	-2	-2	-2	I have considered taking a Leave of Absence from school for my personal well-being
R_1l6vtotzBwfBA1D	100	Have begun participating in Core Clerkships (usually 3rd Year, occasionally 2nd Year or MD/PhD)		Clinical	>32	≥28	Male	Male	Caucasian		White	No	No	Never Married	Between $100K and $300K	Anesthesiology		Low	0.75	High	1	0	0	0	1	0	0	2	No	Yes	2	2	1	2	1	1	0	0	2	0	1	2	1	0	1	0	-1	-1	I have never considered taking a Leave of Absence from school for my personal well-being
R_1DAcKMaQCdqvsNL	100	Pre-Clinical Coursework (usually 1st Year, occasionally 2nd Year or MD/PhD)		Pre-Clinical	25 - 27	22-27	Male	Male	Hispanic/Latinx		Hispanic/Latinx	Yes	No	Never Married	I'd Prefer Not to Say	Emergency Medicine		Mod	0.75	High	0	0	1	0	1	1	1	4	Yes	No	2	2	1	2	1	1	0	0	0	0	1	2	1	2	1	-1	-1	-1	I have never considered taking a Leave of Absence from school for my personal well-being
R_1Nz940S5HBMrAmA	100	Pre-Clinical Coursework (usually 1st Year, occasionally 2nd Year or MD/PhD)		Pre-Clinical	25 - 27	22-27	Female	Non-Male	Black/African,Caucasian,Hispanic/Latinx,Native American		Multiracial	No	No	Never Married	Between $20K and $100K	Psychiatry		Low	0.5	Moderate	0	1	1	0	1	1	0	4	Yes	Yes	2	2	2	2	2	1	1	1	0	1	1	1	1	2	1	-1	-2	-2	I have considered taking a Leave of Absence from school for my personal well-being
R_2xyIiv2nNv3FUga	100	Pre-Clinical Coursework (usually 1st Year, occasionally 2nd Year or MD/PhD)		Pre-Clinical	25 - 27	22-27	Female	Non-Male	Black/African		Black/African	Yes	No	Married	Between $20K and $100K	Pediatrics		Low	0.75	High	1	1	1	0	1	1	1	6	Yes	Yes	2	2	2	1	1	1	0	0	0	1	1	2	2	1	0	1	1	1	I have never considered taking a Leave of Absence from school for my personal well-being
R_2zTHqx0pLenKQk6	100	Pre-Clinical Coursework (usually 1st Year, occasionally 2nd Year or MD/PhD)		Pre-Clinical	22 - 24	22-27	Male	Male	Hispanic/Latinx		Hispanic/Latinx	Yes	No	Never Married	Between $20K and $100K	Emergency Medicine		Mod	0.75	High	1	1	1	1	1	1	1	7	Yes	Yes	2	2	1	2	2	1	2		0	0	1	0		2	2	-1	-2	-2	I have never considered taking a Leave of Absence from school for my personal well-being
R_eE7UtvTjxhgFI1r	100	Have completed Core Clerkships (usually 4th Year, occasionally 3rd Year or MD/PhD)		Post-Clinical	25 - 27	22-27	Male	Male	Caucasian		White	No	No	Never Married	Between $100K and $300K	Surgery		Mod	1	High	1	1	1	0	1	1	0	5	Yes	Yes	2	2	2	2	2	0	0	0	2	1	2	2	2	0	1	-2	-2	-2	I have considered taking a Leave of Absence from school for my personal well-being
R_1OpN4UEsdBOm3bX	100	Pre-Clinical Coursework (usually 1st Year, occasionally 2nd Year or MD/PhD)		Pre-Clinical	25 - 27	22-27	Female	Non-Male	Caucasian		White	No	No	Never Married	Between $100K and $300K	Internal Medicine		Low	0.75	High	1	0	1	0	0	1	0	3	No	Yes	2	2	2	2	2	2	1	0	2	2	0	1	2	0	0	0	-1	-2	I have never considered taking a Leave of Absence from school for my personal well-being
R_2rSpCqKma5r7XIG	100	Pre-Clinical Coursework (usually 1st Year, occasionally 2nd Year or MD/PhD)		Pre-Clinical	25 - 27	22-27	Female	Non-Male	Caucasian		White	No	No	Never Married	<$20K	Neurosurgery		High	0.75	High	1	0	1	1	1	1	0	5	Yes	Yes	2	1	1	1	1	0	0	0	0	1	2	1	1	1	0	-1	-2	-1	I have never considered taking a Leave of Absence from school for my personal well-being
[truncated: 2,125 more rows]
[truncated: 14 more columns]

## Sheet: Specialty Ranking
	Average USMLE Step 1 Score	Mean Abstracts, Publications, Presentations	% Unmatched US Seniors	Competitive Ranking
[truncated: 25 more rows]
